# Supplementary material for: Identifying atheroprotective fruits and vegetables by Mendelian Randomization analysis
Source: Front Nutr. 2024 Oct 14;11:1426763. doi: 10.3389/fnut.2024.1426763 (PMC11513280; doi:10.3389/fnut.2024.1426763)
Supplement: Supplementary file 1 [file Table_1.xlsx]

## Sheet: Table S1 
Supplementary Table 1:Exposure dataset information
id.exposure	Exposure (intake)	Sample size	Population	Sex
UKB-b-10793	Pear	64949	European	Males and Females
UKB-b-10932	Sweet pepper	64949	European	Males and Females
UKB-b-1164	Pineapple	64949	European	Males and Females
UKB-b-12051	Grape	64949	European	Males and Females
UKB-b-13520	Orange	64949	European	Males and Females
UKB-b-14145	Celery	64949	European	Males and Females
UKB-b-14182	Plum	64949	European	Males and Females
UKB-b-15601	Broccoli	64949	European	Males and Females
UKB-b-16710	Carrot	64949	European	Males and Females
UKB-b-17223	Garlic	64949	European	Males and Females
UKB-b-18007	Potatoes	64949	European	Males and Females
UKB-b-18758	Grapefruit	64944	European	Males and Females
UKB-b-19862	Melon	64949	European	Males and Females
UKB-b-1996	Vegetable	435435	European	Males and Females
UKB-b-2221	Cherry	64949	European	Males and Females
UKB-b-2299	Green bean	64949	European	Males and Females
UKB-b-2867	Lettuce	64949	European	Males and Females
UKB-b-2975	Cabbage/Kale	64949	European	Males and Females
UKB-b-3881	Fruit	446462	European	Males and Females
UKB-b-4070	Apple	64949	European	Males and Females
UKB-b-5362	Banana	64949	European	Males and Females
UKB-b-588	Cucumber	64949	European	Males and Females
UKB-b-6154	Peach/Nectarine	64949	European	Males and Females
UKB-b-6218	Mango	64949	European	Males and Females
UKB-b-730	Tomato	64949	European	Males and Females
UKB-b-7420	Courgette	64949	European	Males and Females
UKB-b-812	Spinach	64949	European	Males and Females
UKB-b-8124	Onion	64949	European	Males and Females
UKB-b-8887	Berry	64949	European	Males and Females
UKB-b-905	Cauliflower	64949	European	Males and Females

## Sheet: Table S2
Supplementary Table 2 : Results of Mendelian Randomization analyses for various fruits and vegetables on atherosclerosis and its risk factors, including heterogeneity and pleiotropy tests
Number	id.exposure	Exposure	Outcome	Nsnp	IVW_beta	IVW_se	OR	OR_lower	OR_upper	IVW_p_value	IVW_FDR	Q_IVW	Q_df_IVW	Q_pval_IVW	MR_Egger_beta	MR_Egger_se	MR_Egger_p_value	MR_Egger_FDR	Q_MR_egger	Q_df_MR_egger	Q_pval_MR_egger	Weighted_median_beta	Weighted_median_se	Weighted_median_p_value	Weighted_median_FDR	pleio_egger_intercept	pleio_se	pleio_pval
1	UKB-b-10793	Pear	AS	16	0.00617749	0.00844326	1.0062	0.989682	1.02299	0.464383	0.989736	23.8481	15	0.0677177	0.00668593	0.0190791	0.731231	0.846434	23.8466	14	0.0478146	0.0018579	0.0102424	0.856059	0.969515	-1.56e-05	0.00052114	0.976507
2	UKB-b-10932	Sweet pepper	AS	11	0.00314372	0.00644999	1.00315	0.990547	1.01591	0.625975	0.989736	5.90741	10	0.822981	-0.00400131	0.0141519	0.783771	0.846434	5.58568	9	0.780562	0.00443427	0.00881691	0.615015	0.969515	0.000296937	0.000523497	0.584433
3	UKB-b-1164	Pineapple	AS	16	-0.00252754	0.0141945	0.997476	0.970107	1.02562	0.858671	0.989736	24.1283	15	0.0629469	-0.0170024	0.0323691	0.607617	0.946191	23.7038	14	0.049739	0.00101311	0.0160879	0.949788	0.969515	0.000326748	0.000652557	0.624348
4	UKB-b-12051	Grape	AS	9	-0.00422257	0.0083556	0.995786	0.979611	1.01223	0.613308	0.989736	11.6942	8	0.165378	0.000573751	0.0194827	0.977328	0.846434	11.5678	7	0.1157	-0.0143305	0.0108154	0.185171	0.969515	-0.000264547	0.000956367	0.790064
5	UKB-b-13520	Orange	AS	8	-0.00579921	0.00919185	0.994218	0.976466	1.01229	0.528101	0.989736	5.92661	7	0.548345	-0.00272818	0.0283837	0.926557	0.846434	5.91353	6	0.432946	-0.00458056	0.0120618	0.704126	0.969515	-7.56e-05	0.000661475	0.912683
6	UKB-b-14145	Celery	AS	17	-0.000411854	0.0061024	0.999588	0.987704	1.01162	0.946191	0.989736	10.3324	16	0.848705	0.00161861	0.0112929	0.887937	0.946191	10.2867	15	0.801329	-0.00797089	0.0082802	0.335726	0.969515	-7.74e-05	0.000362284	0.833669
7	UKB-b-14182	Plum	AS	12	-0.00867381	0.00743408	0.991364	0.977023	1.00591	0.243306	0.616066	6.92298	11	0.805286	-0.0328922	0.0156292	0.0616066	0.772666	3.81978	10	0.955111	-0.00610752	0.0101017	0.545441	0.969515	0.000969411	0.000550304	0.108623
8	UKB-b-15601	Broccoli	AS	8	-0.00244175	0.00586452	0.997561	0.98616	1.00909	0.677147	0.989736	4.2331	7	0.752571	-0.0119593	0.0187283	0.54669	0.846434	3.94677	6	0.68388	0.00110318	0.00753682	0.883627	0.969515	0.000380608	0.000711281	0.61182
9	UKB-b-16710	Carrot	AS	5	0.0016648	0.00604411	1.00167	0.98987	1.0136	0.782976	0.989736	1.69032	4	0.792476	0.00322828	0.0159991	0.852997	0.903434	1.67918	3	0.641573	-0.0014179	0.00751006	0.85025	0.969515	-8.62e-05	0.000816435	0.922605
10	UKB-b-17223	Garlic	AS	18	-0.0153219	0.00729275	0.984795	0.970819	0.998972	0.0356432	0.989736	23.7205	17	0.127231	-0.0177714	0.0198785	0.384572	0.772666	23.6943	16	0.0963982	-0.0110662	0.00890069	0.213758	0.969515	9.8e-05	0.000736362	0.895778
11	UKB-b-18007	Potatoes	AS	9	0.00181955	0.00425135	1.00182	0.993508	1.0102	0.668657	0.989736	3.328	8	0.912121	0.00292157	0.00843979	0.739389	0.846434	3.30515	7	0.855412	0.00190512	0.00531211	0.719867	0.969515	-8.54e-05	0.00056486	0.884119
12	UKB-b-18758	Grapefruit	AS	17	0.024789	0.016062	1.0251	0.99333	1.05788	0.122751	0.989736	13.3903	16	0.644037	-0.00811204	0.0339609	0.814444	0.772666	12.1813	15	0.665259	0.0263345	0.0217086	0.225096	0.969515	0.000504179	0.000458535	0.288865
13	UKB-b-19862	Melon	AS	19	0.0127597	0.0100437	1.01284	0.993098	1.03298	0.203933	0.989736	12.4856	18	0.82118	0.0267733	0.0180869	0.157097	0.772666	11.6177	17	0.822716	0.00997762	0.0146435	0.495639	0.969515	-0.000386098	0.000414431	0.364568
14	UKB-b-1996	Vegetable	AS	54	-0.00867517	0.00897022	0.991362	0.974085	1.00895	0.33349	0.616066	71.9533	53	0.0425946	0.0661285	0.0324439	0.0466267	0.846434	64.8259	52	0.109126	-0.0143694	0.0113987	0.207447	0.969515	-0.000754629	0.000315602	0.0204532
15	UKB-b-2221	Cherry	AS	18	0.00188917	0.0131162	1.00189	0.976463	1.02798	0.885474	0.989736	23.3111	17	0.139395	-0.000326909	0.0250191	0.989736	0.946191	23.2949	16	0.106075	-0.0018633	0.0162788	0.908872	0.969515	4.12e-05	0.000391121	0.917482
16	UKB-b-2299	Green bean	AS	18	0.00330224	0.00468775	1.00331	0.994132	1.01257	0.481158	0.989736	13.6694	17	0.690349	0.00534803	0.0093544	0.575462	0.846434	13.6055	16	0.628074	0.00455835	0.00648916	0.482394	0.969515	-9.04e-05	0.000357648	0.803702
17	UKB-b-2867	Lettuce	AS	12	-0.00571002	0.00442343	0.994306	0.985723	1.00296	0.196753	0.989736	8.10867	11	0.703538	-0.00861865	0.00977216	0.398502	0.772666	7.99725	10	0.629106	-0.00521482	0.00595366	0.381083	0.969515	0.000151025	0.000452442	0.745424
18	UKB-b-2975	Cabbage/Kale	AS	21	0.00702099	0.00478088	1.00705	0.997653	1.01653	0.141953	0.989736	11.8041	20	0.922653	0.00850317	0.00897902	0.355526	0.772666	11.7661	19	0.895379	0.00602168	0.00639364	0.346283	0.969515	-7.51e-05	0.00038502	0.847452
19	UKB-b-3881	Fruit	AS	93	-0.0101056	0.00758944	0.989945	0.975329	1.00478	0.183015	0.989736	138.607	92	0.00121974	0.0284954	0.0283564	0.317608	0.772666	135.635	91	0.00168697	-0.000383596	0.0100373	0.969515	0.969515	-0.000334158	0.000236615	0.16129
20	UKB-b-4070	Apple	AS	18	-0.00369833	0.0045346	0.996308	0.987493	1.0052	0.41474	0.616066	24.956	17	0.0956983	0.0252342	0.0109794	0.0353618	0.846434	16.705	16	0.404932	-0.00660238	0.00550971	0.230793	0.969515	-0.0012022	0.000427647	0.0125479
21	UKB-b-5362	Banana	AS	15	0.00299893	0.00400715	1.003	0.995157	1.01091	0.454222	0.989736	12.2134	14	0.589174	0.00480005	0.00980333	0.632551	0.846434	12.1728	13	0.513526	0.00401156	0.00558675	0.472727	0.969515	-8.39e-05	0.000416535	0.843572
22	UKB-b-588	Cucumber	AS	15	0.000363748	0.00510781	1.00036	0.990399	1.01043	0.943227	0.989736	13.7073	14	0.471736	0.00455271	0.00960943	0.643518	0.946191	13.4301	13	0.415166	0.00213902	0.00705154	0.76163	0.969515	-0.000223432	0.000431311	0.613139
23	UKB-b-6154	Peach/Nectarine	AS	17	-0.0047789	0.00848548	0.995232	0.978817	1.01192	0.573309	0.989736	20.8827	16	0.183065	-0.0208293	0.0207421	0.331206	0.846434	19.9241	15	0.174865	-0.00321071	0.0104599	0.758878	0.969515	0.000557544	0.000656298	0.408942
24	UKB-b-6218	Mango	AS	29	0.00780098	0.0151511	1.00783	0.978343	1.03821	0.606637	0.989736	40.5281	28	0.0592916	-0.0142995	0.0309709	0.64799	0.846434	39.544	27	0.0564896	0.00422318	0.018422	0.818678	0.969515	0.000338629	0.000413111	0.419562
25	UKB-b-730	Tomato	AS	10	0.00101246	0.00366024	1.00101	0.993857	1.00822	0.78208	0.989736	7.87182	9	0.547114	0.0118967	0.0112251	0.320167	0.903434	6.81976	8	0.556199	-0.00107409	0.00494343	0.827993	0.969515	-0.000667912	0.000651177	0.335044
26	UKB-b-7420	Courgette	AS	20	-0.00573781	0.00652829	0.994279	0.981637	1.00708	0.379448	0.989736	20.9512	19	0.339504	-0.00183719	0.0145082	0.900636	0.846434	20.8449	18	0.287311	-0.00327129	0.00856841	0.702621	0.969515	-0.000136917	0.000451883	0.765369
27	UKB-b-812	Spinach	AS	16	0.0143165	0.008462	1.01442	0.997734	1.03138	0.0906731	0.989736	15.6373	15	0.406555	-0.00541296	0.0154956	0.732046	0.772666	13.3667	14	0.497875	0.0196496	0.0117768	0.0952181	0.969515	0.000685802	0.000455117	0.154073
28	UKB-b-8124	Onion	AS	15	0.00336519	0.00565796	1.00337	0.992305	1.01456	0.551997	0.989736	21.7936	14	0.0829565	0.00362855	0.0124937	0.776069	0.846434	21.7926	13	0.0586595	0.00473323	0.00670609	0.480306	0.969515	-1.14e-05	0.000478218	0.981311
29	UKB-b-8887	Berry	AS	13	-0.0069167	0.00588726	0.993107	0.981714	1.00463	0.240051	0.989736	7.06587	12	0.85323	0.00156236	0.0131045	0.907248	0.772666	6.54136	11	0.834917	-0.00886228	0.00772098	0.251044	0.969515	-0.000347794	0.000480222	0.484041
30	UKB-b-905	Cauliflower	AS	14	0.00772344	0.0068217	1.00775	0.994369	1.02132	0.257555	0.989736	16.6175	13	0.217385	0.00598018	0.015712	0.710142	0.772666	16.5961	12	0.165432	0.00466824	0.00826831	0.572349	0.969515	5.91e-05	0.000474859	0.903093
1	UKB-b-10793	Pear	LDL-C	16	-0.0109991	0.0405988	0.989061	0.913408	1.07098	0.786452	0.774378	26.2563	15	0.0354133	-0.128178	0.0840046	0.14932	0.900497	22.3167	14	0.0723373	-0.0167242	0.0435246	0.700795	0.942776	0.00363182	0.00231019	0.138251
2	UKB-b-10932	Sweet pepper	LDL-C	11	-0.0175342	0.0297553	0.982619	0.926951	1.04163	0.555673	0.868583	6.64478	10	0.7585	-0.0504535	0.0651244	0.458371	0.865693	6.32185	9	0.707324	0.00941224	0.0403367	0.815496	0.942776	0.0013717	0.00241383	0.583752
3	UKB-b-1164	Pineapple	LDL-C	16	-0.0550478	0.0516951	0.94644	0.855243	1.04736	0.286942	0.868583	13.892	15	0.533735	0.0840555	0.114982	0.476819	0.865693	12.0577	14	0.601672	-0.00835331	0.0727391	0.908572	0.96867	-0.00313648	0.0023158	0.197072
4	UKB-b-12051	Grape	LDL-C	8	-0.00657341	0.0403156	0.993448	0.917969	1.07513	0.87048	0.868583	9.91141	7	0.19365	-0.0488425	0.0887962	0.602143	0.900497	9.44843	6	0.149885	-0.0435793	0.0461063	0.344561	0.942776	0.00234535	0.00432547	0.607202
5	UKB-b-13520	Orange	LDL-C	7	0.0314513	0.0655881	1.03195	0.907464	1.17352	0.631563	0.868583	12.5073	6	0.0515627	0.129686	0.209337	0.562718	0.865693	11.9161	5	0.0359551	0.0791584	0.0678275	0.243188	0.942776	-0.00257188	0.00516398	0.639583
6	UKB-b-14145	Celery	LDL-C	17	0.00969867	0.0280976	1.00975	0.955641	1.06691	0.729961	0.868583	13.5908	16	0.629169	-0.0429152	0.0517409	0.419867	0.900497	12.1243	15	0.669597	0.0138513	0.0394554	0.725542	0.942776	0.00201798	0.00166638	0.244634
7	UKB-b-14182	Plum	LDL-C	12	-0.0656286	0.0367669	0.936479	0.871367	1.00646	0.0742632	0.873663	12.7248	11	0.311694	-0.0386097	0.0802257	0.640686	0.865693	12.5406	10	0.250503	-0.0246366	0.049158	0.61625	0.942776	-0.00108472	0.00283046	0.709571
8	UKB-b-15601	Broccoli	LDL-C	8	0.0082273	0.0312923	1.00826	0.94828	1.07204	0.792614	0.774378	9.3449	7	0.228833	-0.128622	0.0908273	0.206501	0.900497	6.58433	6	0.361003	-0.019804	0.0364829	0.587247	0.942776	0.00547287	0.00345061	0.163821
9	UKB-b-16710	Carrot	LDL-C	5	0.0222882	0.0278899	1.02254	0.968142	1.07999	0.424204	0.982596	0.618961	4	0.960934	-0.00263811	0.0735764	0.97365	0.865693	0.484929	3	0.92219	0.0224449	0.0354208	0.526299	0.942776	0.00137697	0.00376116	0.738583
10	UKB-b-17223	Garlic	LDL-C	19	-0.0550599	0.0338513	0.946428	0.885672	1.01135	0.103838	0.774378	26.7997	18	0.0828296	-0.130816	0.0863936	0.148348	0.865693	25.4392	17	0.0853028	-0.0538198	0.0406732	0.18576	0.942776	0.00312147	0.00327362	0.353688
11	UKB-b-18007	Potatoes	LDL-C	9	-0.0133177	0.0204544	0.986771	0.947993	1.02713	0.514988	0.982596	8.65151	8	0.372541	0.00465225	0.0426803	0.916259	0.865693	8.36751	7	0.301305	-0.0100563	0.0259481	0.698345	0.942776	-0.00139188	0.00285555	0.640847
12	UKB-b-18758	Grapefruit	LDL-C	17	0.0323551	0.0741121	1.03288	0.893236	1.19437	0.662423	0.868583	16.1489	16	0.442616	0.148318	0.157616	0.361609	0.865693	15.4301	15	0.420901	0.0726003	0.10202	0.476694	0.942776	-0.00178621	0.00213683	0.41632
13	UKB-b-19862	Melon	LDL-C	18	0.0415867	0.0472651	1.04246	0.950228	1.14365	0.378935	0.982596	13.419	17	0.707718	0.00888056	0.0923055	0.92455	0.865693	13.2488	16	0.654485	0.0059059	0.0642691	0.926783	0.96867	0.000992831	0.00240682	0.685442
14	UKB-b-1996	Vegetable	LDL-C	47	-0.0256902	0.0579597	0.974637	0.869975	1.09189	0.657591	0.868583	105.443	46	1.45e-06	0.111431	0.215726	0.608008	0.865693	104.432	45	1.26e-06	-0.0699947	0.0599726	0.243166	0.942776	-0.00138631	0.00209982	0.512487
15	UKB-b-2221	Cherry	LDL-C	18	-0.0422672	0.0517293	0.958614	0.866185	1.0609	0.41388	0.868583	13.0125	17	0.73535	0.052624	0.0959608	0.590994	0.865693	11.6341	16	0.768761	0.0359915	0.0711386	0.612902	0.942776	-0.0017593	0.00149849	0.257557
16	UKB-b-2299	Green bean	LDL-C	18	0.0214016	0.0216304	1.02163	0.979225	1.06588	0.322455	0.868583	5.33097	17	0.99667	0.042069	0.043121	0.343782	0.865693	5.02402	16	0.995633	0.0368077	0.0285725	0.197669	0.942776	-0.000914553	0.00165072	0.587217
17	UKB-b-2867	Lettuce	LDL-C	12	0.015474	0.0226227	1.01559	0.971546	1.06164	0.493974	0.982596	13.4502	11	0.264924	0.0115342	0.05233	0.829984	0.865693	13.4406	10	0.200071	0.0269841	0.0287791	0.348436	0.942776	0.000204604	0.00242249	0.934357
18	UKB-b-2975	Cabbage/Kale	LDL-C	20	0.0109019	0.0247107	1.01096	0.963164	1.06113	0.659081	0.774378	22.8026	19	0.246149	0.0890637	0.042811	0.0520481	0.865693	18.1389	18	0.446541	0.0219977	0.0321178	0.493402	0.942776	-0.00388299	0.00180497	0.0452819
19	UKB-b-3881	Fruit	LDL-C	83	-0.0927771	0.0345133	0.911397	0.851783	0.975182	0.00718481	0.774378	107.861	82	0.0293738	107.861	0.120281	0.192958	0.215544	107.437	81	0.0263485	-0.068177	0.0499142	0.171975	0.942776	0.000575627	0.00101801	0.573335
20	UKB-b-4070	Apple	LDL-C	17	-0.0255997	0.0177634	0.974725	0.941373	1.00926	0.149543	0.982596	12.7452	16	0.691291	-0.00571809	0.0495235	0.90961	0.865693	12.5602	15	0.636227	-0.0124227	0.0234939	0.596971	0.942776	-0.000831825	0.00193413	0.673255
21	UKB-b-5362	Banana	LDL-C	16	0.0148774	0.0199351	1.01499	0.976095	1.05543	0.455491	0.868583	18.6282	15	0.231078	-0.0418924	0.0467633	0.385483	0.865693	16.5254	14	0.282352	0.000307798	0.024733	0.990071	0.990071	0.0027166	0.00203534	0.203271
22	UKB-b-588	Cucumber	LDL-C	17	0.0126779	0.0259732	1.01276	0.962492	1.06565	0.62547	0.774378	22.0015	16	0.143143	0.0807099	0.045749	0.098049	0.865693	18.2404	15	0.25024	0.0294707	0.0323862	0.362835	0.942776	-0.00375649	0.00213596	0.0990078
23	UKB-b-6154	Peach/Nectarine	LDL-C	18	-0.0280982	0.0333182	0.972293	0.910827	1.03791	0.399045	0.868583	15.1666	17	0.583483	0.0445399	0.0825631	0.596995	0.865693	14.242	16	0.580691	-0.0301698	0.0456286	0.508482	0.942776	-0.00251954	0.00262026	0.350578
24	UKB-b-6218	Mango	LDL-C	27	0.00341722	0.060338	1.00342	0.891504	1.12939	0.954836	0.982596	22.6237	26	0.654137	0.00277058	0.125741	0.982596	0.954836	22.6237	25	0.599527	0.0250937	0.0863897	0.771456	0.942776	1e-05	0.00170769	0.99537
25	UKB-b-730	Tomato	LDL-C	10	-0.0138498	0.0188922	0.986246	0.950394	1.02345	0.4635	0.774378	11.2303	9	0.260255	-0.105674	0.0517299	0.0753456	0.865693	7.7023	8	0.463078	0.00191369	0.0239752	0.936381	0.96867	0.0056392	0.00300231	0.0971609
26	UKB-b-7420	Courgette	LDL-C	20	0.0143043	0.0328976	1.01441	0.951063	1.08197	0.663698	0.982596	25.1597	19	0.155351	-0.00618822	0.0730239	0.933402	0.865693	25.0206	18	0.124349	0.026397	0.0412423	0.522142	0.942776	0.000722238	0.0022831	0.755382
27	UKB-b-812	Spinach	LDL-C	14	0.00804609	0.0439978	1.00808	0.924789	1.09887	0.854896	0.868583	15.1961	13	0.29527	-0.0567543	0.0826018	0.505092	0.900497	14.1768	12	0.289563	0.013059	0.0564564	0.817072	0.942776	0.0024464	0.00263368	0.371254
28	UKB-b-8124	Onion	LDL-C	13	0.00519563	0.0280406	1.00521	0.951454	1.062	0.853002	0.774378	18.754	12	0.0946404	0.0784392	0.0564396	0.192078	0.900497	15.6608	11	0.154199	0.00803573	0.033413	0.809945	0.942776	-0.00309986	0.00210303	0.168517
29	UKB-b-8887	Berry	LDL-C	12	0.0161168	0.0320295	1.01625	0.954411	1.08209	0.614833	0.982596	14.0883	11	0.228143	-0.015056	0.0729361	0.840599	0.865693	13.771	10	0.183696	0.0122167	0.0397848	0.758791	0.942776	0.00134696	0.00280583	0.641513
30	UKB-b-905	Cauliflower	LDL-C	13	0.0370026	0.0509926	1.0377	0.938997	1.14677	0.468055	0.868583	36.8184	12	0.000239063	0.0651448	0.112891	0.575519	0.865693	36.5533	11	0.000136863	0.0190119	0.047702	0.69022	0.942776	-0.000986867	0.0034941	0.782851
1	KB-b-10793	Pear	TG	15	0.061787	0.0496717	1.06374	0.965056	1.17251	0.213534	0.809207	37.9302	14	0.000532582	-0.044581	0.105032	0.678177	0.644341	34.4512	13	0.00102744	0.0187301	0.0492902	0.703948	0.934652	0.00326309	0.00284794	0.272544
2	KB-b-10932	Sweet pepper	TG	11	0.00832104	0.038392	1.00836	0.935263	1.08716	0.828412	0.870424	18.3408	10	0.0494795	-0.0181328	0.0880428	0.84141	0.920457	18.1112	9	0.0339046	-0.00432952	0.041797	0.917499	0.982109	0.0011021	0.00326298	0.74329
3	KB-b-1164	Pineapple	TG	16	-0.00893478	0.0677934	0.991105	0.867786	1.13195	0.895147	0.661701	28.4078	15	0.0191513	0.200997	0.142871	0.181285	0.959086	23.8062	14	0.0483526	0.0140759	0.072818	0.846723	0.982109	-0.00473429	0.00287792	0.12222
4	KB-b-12051	Grape	TG	8	0.0614553	0.0398227	1.06338	0.98354	1.14971	0.122777	0.661701	10.6511	7	0.154577	-0.103381	0.0674146	0.176042	0.637088	2.89349	6	0.822091	0.0385929	0.044288	0.383532	0.719123	0.00914582	0.00328366	0.0317758
5	KB-b-13520	Orange	TG	8	0.0116481	0.0421511	1.01172	0.931492	1.09885	0.782286	0.961754	7.6255	7	0.366771	0.00697748	0.139582	0.961754	0.902638	7.62391	6	0.266971	0.0218462	0.0523436	0.676415	0.934652	0.000115338	0.00325843	0.972912
6	KB-b-14145	Celery	TG	17	-0.0706667	0.0426226	0.931772	0.857095	1.01296	0.0973249	0.661701	40.5731	16	0.000641765	-0.106897	0.0802757	0.202866	0.637088	39.8063	15	0.000485048	-0.065821	0.0420116	0.117177	0.507002	0.00139083	0.00258743	0.598785
7	KB-b-14182	Plum	TG	11	-0.0147501	0.0369328	0.985358	0.91655	1.05933	0.689616	0.809207	11.8497	10	0.295242	-0.0512843	0.0832496	0.553134	0.89883	11.5361	9	0.240745	-0.0551378	0.0468382	0.239117	0.61934	0.00140565	0.00284169	0.632695
8	KB-b-15601	Broccoli	TG	8	0.0478669	0.0317576	1.04903	0.985725	1.1164	0.131745	0.809207	10.5894	7	0.157561	0.0567437	0.109772	0.623705	0.637088	10.5766	6	0.102378	0.0695327	0.0361355	0.0543266	0.378255	-0.000355017	0.00417062	0.934933
9	KB-b-16710	Carrot	TG	5	0.027481	0.026553	1.02786	0.975736	1.08277	0.300693	0.679636	2.35715	4	0.670384	0.0749496	0.0699468	0.362472	0.644341	1.81906	3	0.610796	0.0451153	0.0339335	0.183677	0.612256	-0.0026249	0.00357837	0.51635
10	KB-b-17223	Garlic	TG	19	-0.0694723	0.0393948	0.932886	0.863565	1.00777	0.0778179	0.629683	39.9898	18	0.00209397	-0.170703	0.0996694	0.104947	0.637088	37.3124	17	0.00305199	-0.046318	0.0418486	0.268381	0.61934	0.00417198	0.00377738	0.284779
11	KB-b-18007	Potatoes	TG	9	-0.0436643	0.0187429	0.957275	0.922747	0.993096	0.0198248	0.870424	5.72445	8	0.678066	0.00893995	0.0372054	0.816994	0.297372	3.04551	7	0.88076	-0.0371442	0.024994	0.137247	0.514676	-0.00407403	0.0024891	0.145696
12	KB-b-18758	Grapefruit	TG	17	-0.0945099	0.105543	0.909819	0.7398	1.11891	0.370542	0.809207	36.0667	16	0.00283241	0.0909469	0.223123	0.68932	0.694765	34.0428	15	0.00335855	-0.120591	0.107627	0.262521	0.61934	-0.00285548	0.00302381	0.359964
13	KB-b-19862	Melon	TG	18	0.0650513	0.0450399	1.06721	0.977041	1.16571	0.148654	0.661701	9.50191	17	0.923189	0.0996748	0.0879572	0.273818	0.637088	9.29188	16	0.900908	0.0957397	0.0612951	0.118301	0.507002	-0.00105117	0.00229372	0.652912
14	KB-b-1996	Vegetable	TG	44	-0.0725735	0.0680841	0.929997	0.813818	1.06276	0.286451	0.809207	134.629	43	2.24e-11	-0.166549	0.248994	0.507227	0.644341	134.137	42	1.47e-11	-0.139903	0.0697009	0.0447297	0.378255	0.000934629	0.00238004	0.696532
15	KB-b-2221	Cherry	TG	18	-0.0400857	0.0593256	0.960707	0.855248	1.07917	0.499237	0.870424	24.6431	17	0.102988	-0.0250615	0.113356	0.827822	0.788269	24.605	16	0.0770976	-0.069641	0.0699923	0.319745	0.685169	-0.000278515	0.00176993	0.87693
16	KB-b-2299	Green bean	TG	18	-0.00134759	0.0206134	0.998653	0.95911	1.03983	0.947876	0.809207	15.2524	17	0.577306	0.0204178	0.0410926	0.626037	0.980561	14.8775	16	0.533626	-0.00288507	0.0266402	0.91376	0.982109	-0.000963392	0.00157347	0.54896
17	KB-b-2867	Lettuce	TG	12	-0.0188417	0.0256859	0.981335	0.933153	1.032	0.463226	0.589872	19.0954	11	0.0594029	-0.115174	0.0486112	0.0393248	0.772044	12.7788	10	0.236304	-0.00309714	0.0281434	0.912371	0.982109	0.00500466	0.00225101	0.0504126
18	KB-b-2975	Cabbage/Kale	TG	20	-0.00822226	0.0248462	0.991811	0.944669	1.04131	0.7407	0.661701	25.3844	19	0.148273	0.0560719	0.0448194	0.226928	0.89883	21.9063	18	0.23617	-0.0151812	0.0318359	0.633463	0.934652	-0.00319221	0.00188829	0.10817
19	KB-b-3881	Fruit	TG	80	-0.0595848	0.0520098	0.942156	0.850846	1.04326	0.251941	0.679636	249.884	79	1.28e-19	0.165664	0.179356	0.358513	0.644341	244.491	78	4.63e-19	-0.0035222	0.0576978	0.951323	0.982109	-0.00198629	0.00151427	0.193465
20	KB-b-4070	Apple	TG	17	-0.02327	0.0206317	0.976999	0.938279	1.01732	0.259372	0.809207	23.7758	16	0.0945177	-0.0258483	0.0593999	0.669644	0.644341	23.7723	15	0.0690618	-0.058151	0.0252064	0.0210551	0.378255	0.000107892	0.00232029	0.963525
21	KB-b-5362	Banana	TG	15	0.00726652	0.0227132	1.00729	0.963434	1.05315	0.749025	0.661701	22.6558	14	0.0661067	-0.058446	0.0505483	0.268391	0.89883	19.531	13	0.107536	-0.0182953	0.0271657	0.500649	0.883497	0.00325837	0.00225936	0.172913
22	KB-b-588	Cucumber	TG	17	-0.000459024	0.0285492	0.999541	0.945146	1.05707	0.987172	0.661701	29.2869	16	0.0220716	-0.0586847	0.0522825	0.279316	0.987172	26.2508	15	0.0354673	0.0129906	0.0329013	0.692964	0.934652	0.0032137	0.00243991	0.20756
23	KB-b-6154	Peach/Nectarine	TG	18	0.0185004	0.037429	1.01867	0.946617	1.09621	0.621109	0.809207	23.6377	17	0.129619	-0.0480798	0.0938588	0.615469	0.887299	22.7818	16	0.119693	0.0143261	0.0445401	0.747722	0.934652	0.00230915	0.0029784	0.449472
24	KB-b-6218	Mango	TG	27	-0.0890255	0.0652471	0.914822	0.805002	1.03962	0.172431	0.614815	33.4739	26	0.14879	-0.260479	0.133034	0.0614815	0.644341	30.8141	25	0.195249	-0.0754993	0.0804507	0.348011	0.696023	0.00265481	0.00180724	0.154308
25	KB-b-730	Tomato	TG	8	-0.0252328	0.0272687	0.975083	0.924336	1.02862	0.354789	0.589872	16.2031	7	0.0233246	-0.172919	0.0561946	0.0217422	0.694765	7.02404	6	0.318629	-0.0501926	0.0249855	0.0445515	0.378255	0.00985531	0.00351958	0.0311582
26	KB-b-7420	Courgette	TG	20	0.0232137	0.0314932	1.02349	0.962219	1.08865	0.46106	0.629683	25.3823	19	0.148338	0.115718	0.0656774	0.0950581	0.772044	22.2648	18	0.220439	0.000915529	0.0408275	0.982109	0.982109	-0.00325953	0.00205317	0.129796
27	KB-b-812	Spinach	TG	13	0.0256958	0.0575914	1.02603	0.916509	1.14864	0.655472	0.733794	24.6124	12	0.0167704	-0.0946524	0.111942	0.415817	0.893825	21.5768	11	0.027865	0.0198676	0.0612888	0.745814	0.934652	0.00508865	0.00409049	0.239349
28	KB-b-8124	Onion	TG	12	0.0267246	0.0222137	1.02708	0.983326	1.07279	0.228948	0.661701	6.08591	11	0.867571	0.0482261	0.0449757	0.308794	0.644341	5.78362	10	0.833103	0.0316587	0.0280699	0.259382	0.61934	-0.000929953	0.00169141	0.594516
29	KB-b-8887	Berry	TG	12	-0.0732379	0.0284345	0.92938	0.879001	0.982646	0.0100045	0.661701	12.2339	11	0.346324	-0.0709922	0.065487	0.30378	0.297372	12.232	10	0.269827	-0.0726019	0.0390565	0.0630424	0.378255	-9.71e-05	0.00252044	0.970033
30	KB-b-905	Cauliflower	TG	12	0.0221699	0.0375947	1.02242	0.949789	1.1006	0.555387	0.809207	18.7921	11	0.0649295	0.0330369	0.08369	0.701313	0.83308	18.7515	10	0.0435354	-0.0161335	0.0408481	0.69287	0.934652	-0.00040584	0.00275771	0.885926
1	UKB-b-10793	Pear	CRP	15	0.0634643	0.0369401	1.06552	0.991102	1.14553	0.0857902	0.948807	19.3651	14	0.151463	0.0918353	0.0881083	0.316269	0.350009	19.1768	13	0.117722	0.073614	0.0471298	0.118302	0.354905	-0.000825023	0.00230957	0.72666
2	UKB-b-10932	Sweet pepper	CRP	10	0.00181607	0.0316478	1.00182	0.941563	1.06593	0.954239	0.993701	8.86291	9	0.450024	0.0105858	0.0788489	0.896518	0.954239	8.84627	8	0.35543	-0.0248752	0.0431952	0.564698	0.847047	-0.000334202	0.00272406	0.905382
3	UKB-b-1164	Pineapple	CRP	16	-0.0989181	0.0721967	0.905817	0.786295	1.04351	0.17065	0.988601	29.0454	15	0.0158692	-0.118643	0.166036	0.486625	0.365678	29.0088	14	0.0104218	-0.0963402	0.0818449	0.239153	0.597882	0.000434595	0.00326723	0.896073
4	UKB-b-12051	Grape	CRP	8	0.00717701	0.0402977	1.0072	0.930711	1.08998	0.858645	0.993701	8.05034	7	0.328176	-0.00704394	0.119116	0.954765	0.95405	8.02833	6	0.236035	-0.0157929	0.0522523	0.762467	0.919904	0.000647382	0.00504859	0.902157
5	UKB-b-13520	Orange	CRP	6	-0.00918452	0.0477875	0.990858	0.902264	1.08815	0.847589	0.988601	1.00409	5	0.962235	-0.0412716	0.135503	0.775875	0.95405	0.940052	4	0.918746	-0.0024882	0.0565434	0.9649	0.98289	0.000841702	0.00332612	0.812697
6	UKB-b-14145	Celery	CRP	16	0.0453724	0.0298366	1.04642	0.986978	1.10944	0.128337	0.988601	6.1434	15	0.977237	0.0562141	0.061263	0.374373	0.350009	6.10234	14	0.963846	0.0360114	0.0370623	0.331227	0.709773	-0.000363162	0.00179228	0.842343
7	UKB-b-14182	Plum	CRP	11	-0.0236963	0.0373261	0.976582	0.907687	1.05071	0.52553	0.993701	7.433	10	0.684032	0.00072611	0.0894553	0.993701	0.709696	7.34275	9	0.601481	-0.0132449	0.0515553	0.79725	0.919904	-0.000873758	0.00290852	0.770685
8	UKB-b-15601	Broccoli	CRP	7	0.0514972	0.0291043	1.05285	0.994468	1.11465	0.0768269	0.948807	5.6299	6	0.465898	0.123843	0.0861552	0.2101	0.350009	4.83395	5	0.43648	0.0525003	0.0421964	0.21343	0.582082	-0.00298758	0.0033487	0.413178
9	UKB-b-16710	Carrot	CRP	5	-0.0351937	0.0276601	0.965418	0.914473	1.0192	0.203244	0.988601	2.36859	4	0.668311	-0.0722522	0.0734602	0.397858	0.406488	2.07206	3	0.557586	-0.0295635	0.0355974	0.406258	0.761734	0.00202877	0.00372561	0.623934
10	UKB-b-17223	Garlic	CRP	19	-0.0265574	0.0290688	0.973792	0.919862	1.03088	0.360924	0.988601	18.7646	18	0.406452	-0.0272954	0.078485	0.732275	0.56988	18.7645	17	0.342217	0.028818	0.0424457	0.497178	0.82863	2.92e-05	0.00287189	0.992003
11	UKB-b-18007	Potatoes	CRP	8	-0.00290665	0.0220737	0.997098	0.954879	1.04118	0.895238	0.948807	7.45345	7	0.38324	0.078944	0.0492457	0.160041	0.954239	4.0484	6	0.670126	-0.000604775	0.0281997	0.98289	0.98289	-0.00546854	0.00296353	0.114537
12	UKB-b-18758	Grapefruit	CRP	17	-0.0461705	0.0767471	0.954879	0.821523	1.10988	0.547445	0.988601	10.6102	16	0.832883	-0.102566	0.166279	0.546597	0.709696	10.464	15	0.789581	-0.0283674	0.102873	0.782738	0.919904	0.000831152	0.00217397	0.707587
13	UKB-b-19862	Melon	CRP	17	0.0649092	0.0570919	1.06706	0.954096	1.1934	0.25557	0.993701	18.1092	16	0.317541	0.00291657	0.116089	0.980288	0.479193	17.6606	15	0.28093	0.125897	0.0755903	0.0958103	0.319368	0.00141103	0.0022859	0.546309
14	UKB-b-1996	Vegetable	CRP	48	-0.153401	0.0648237	0.857785	0.755439	0.973997	0.0179601	0.948807	145.883	47	4.64e-12	-0.322896	0.254981	0.211762	0.179601	144.399	46	4.32e-12	-0.220933	0.0599165	0.000226607	0.00679821	0.00167356	0.00243396	0.495165
15	UKB-b-2221	Cherry	CRP	16	0.109646	0.0719381	1.11588	0.969134	1.28485	0.127465	0.993701	24.5373	15	0.0565138	0.0333739	0.159488	0.837262	0.350009	24.0379	14	0.0453413	0.191612	0.0821324	0.0196501	0.188392	0.00119233	0.00221102	0.598175
16	UKB-b-2299	Green bean	CRP	17	0.0188041	0.0292906	1.01898	0.96213	1.07919	0.520883	0.988601	25.6947	16	0.0584782	0.0185026	0.068542	0.79088	0.709696	25.6947	15	0.0413572	0.0606443	0.0328687	0.0650307	0.319368	1.18e-05	0.00241469	0.996153
17	UKB-b-2867	Lettuce	CRP	12	-0.023326	0.0245144	0.976944	0.931113	1.02503	0.341338	0.948807	14.5287	11	0.205104	-0.0768386	0.0590923	0.222662	0.568897	13.2191	10	0.211678	-0.0228035	0.0292772	0.436049	0.769498	0.00257203	0.00258406	0.343043
18	UKB-b-2975	Cabbage/Kale	CRP	18	0.00855118	0.0243245	1.00859	0.961631	1.05784	0.725178	0.988601	4.87796	17	0.998095	0.0316894	0.0486152	0.523758	0.870214	4.57579	16	0.997492	0.00108577	0.0310712	0.972124	0.98289	-0.00103125	0.00187602	0.590115
19	UKB-b-3881	Fruit	CRP	77	-0.14176	0.0530065	0.86783	0.782194	0.962841	0.00748658	0.988601	230.559	76	1.76e-17	-0.147849	0.192586	0.445073	0.146483	230.556	75	9.97e-18	-0.144503	0.0568345	0.0110058	0.165087	5.24303e-05	0.00159341	0.973838
20	UKB-b-4070	Apple	CRP	19	-0.0294991	0.0185592	0.970932	0.936248	1.0069	0.111957	0.988601	22.6	18	0.206433	0.0249202	0.0505584	0.62839	0.350009	20.9542	17	0.228344	-0.02032	0.0238083	0.393391	0.761734	-0.00228138	0.00197436	0.263867
21	UKB-b-5362	Banana	CRP	15	-0.0376597	0.0195706	0.963041	0.926799	1.0007	0.0543166	0.948807	13.4921	14	0.488194	-0.082809	0.051832	0.134135	0.3259	12.6072	13	0.478592	-0.0472694	0.0279747	0.0910817	0.319368	0.00202583	0.00215353	0.36401
22	UKB-b-588	Cucumber	CRP	14	0.0486217	0.0340166	1.04982	0.982111	1.1222	0.152902	0.988601	24.4984	13	0.026843	-0.0274357	0.0643872	0.677575	0.365678	21.1668	12	0.0479913	0.0102827	0.0384299	0.78903	0.919904	0.00395445	0.00287735	0.19446
23	UKB-b-6154	Peach/Nectarine	CRP	17	-0.0912041	0.0352954	0.912831	0.851817	0.978216	0.00976554	0.948807	10.6348	16	0.831444	-0.187276	0.0963015	0.0708088	0.146483	9.48518	15	0.850815	-0.0869824	0.0459434	0.0583244	0.319368	0.00313082	0.00291994	0.300568
24	UKB-b-6218	Mango	CRP	30	0.0447925	0.0613461	1.04581	0.92733	1.17943	0.465292	0.993701	30.9957	29	0.365625	-0.00674714	0.130017	0.958981	0.697938	30.7718	28	0.327308	-0.0144026	0.0859818	0.866971	0.963301	0.000760932	0.00168561	0.655158
25	UKB-b-730	Tomato	CRP	10	0.00166583	0.0186974	1.00167	0.965624	1.03906	0.929007	0.948807	11.1054	9	0.268553	-0.0846441	0.0755661	0.295156	0.954239	9.46558	8	0.304554	-0.0106383	0.022452	0.635627	0.908039	0.00490144	0.00416345	0.272929
26	UKB-b-7420	Courgette	CRP	19	0.0666855	0.0342346	1.06896	0.999586	1.14315	0.051427	0.948807	24.6326	18	0.135374	0.122737	0.0779684	0.133868	0.3259	23.7344	17	0.126833	0.0990521	0.0442282	0.0251189	0.188392	-0.00188327	0.00234791	0.433563
27	UKB-b-812	Spinach	CRP	15	0.0443275	0.04057	1.04532	0.965422	1.13184	0.274562	0.988601	8.80764	14	0.843172	-0.0228663	0.0818258	0.784295	0.484522	7.9135	13	0.84919	0.0341155	0.0543088	0.529889	0.836667	0.00211456	0.00223623	0.361602
28	UKB-b-8124	Onion	CRP	13	0.0407319	0.0259862	1.04157	0.989851	1.096	0.117011	0.988601	15.9123	12	0.195285	-0.0286092	0.0582063	0.632723	0.350009	13.7315	11	0.248208	0.0370355	0.0329869	0.261551	0.60358	0.00282611	0.00213817	0.213084
29	UKB-b-8887	Berry	CRP	11	-0.0166501	0.0291412	0.983488	0.928888	1.0413	0.567757	0.988601	7.50529	10	0.677035	0.0236621	0.0640245	0.720243	0.709696	7.00525	9	0.636572	-0.0106443	0.0386376	0.78294	0.919904	-0.00188671	0.00266812	0.497385
30	UKB-b-905	Cauliflower	CRP	11	0.0576727	0.0420793	1.05937	0.975502	1.15044	0.170509	0.948807	17.8347	10	0.0578163	0.11961	0.0991952	0.258636	0.365678	16.9296	9	0.0498306	0.0831149	0.0496087	0.093854	0.319368	-0.00212397	0.00306185	0.505385

## Sheet: Table S3
Supplementary Table 3: information of the instrumental variants for assessing the assocation between spceific fruits/vegetables and atherosclerosis
id.exposure	Exposure	Outcome	SNP	effect_allele.exposure	other_allele.exposure	effect_allele.outcome	other_allele.outcome	beta.exposure	se.exposure	pval.exposure	beta.outcome	se.outcome	p val.outcome	F
UKB-b-10793	Pear	AS	rs111598442	C	T	C	T	0.0953423	0.0207449	4.30002e-06	-0.00528818	0.00278317	0.0574262	21.1227
UKB-b-10793	Pear	AS	rs114476136	T	C	T	C	0.0745737	0.016227	4.30002e-06	-0.000688238	0.00204388	0.736319	21.12
UKB-b-10793	Pear	AS	rs115587374	C	T	C	T	-0.0517683	0.011237	4.09996e-06	-0.000945659	0.00141603	0.504247	21.224
UKB-b-10793	Pear	AS	rs116740634	T	C	T	C	-0.0370878	0.00787596	2.5e-06	-0.00141246	0.000993162	0.154973	22.1746
UKB-b-10793	Pear	AS	rs138721349	T	C	T	C	0.0550328	0.0119809	4.39997e-06	0.00272874	0.00153356	0.0751848	21.0991
UKB-b-10793	Pear	AS	rs141930514	G	C	G	C	0.0294657	0.00645106	4.90004e-06	0.00157957	0.000817871	0.0534441	20.8627
UKB-b-10793	Pear	AS	rs142073328	A	G	A	G	0.0768547	0.0163075	2.39999e-06	-0.00153129	0.00206965	0.459374	22.2109
UKB-b-10793	Pear	AS	rs1609494	C	T	C	T	-0.0205313	0.0040607	4.30002e-07	0.00076547	0.000513199	0.135814	25.5641
UKB-b-10793	Pear	AS	rs17484600	T	A	T	A	-0.0194414	0.00386985	5.1e-07	4.71182e-05	0.000487142	0.922946	25.2387
UKB-b-10793	Pear	AS	rs1873849	T	C	T	C	0.048135	0.0104557	4.20001e-06	3.24548e-05	0.00134999	0.98082	21.1941
UKB-b-10793	Pear	AS	rs34798770	A	G	A	G	0.0169624	0.0036269	2.90001e-06	0.000818768	0.000458882	0.0743807	21.8728
UKB-b-10793	Pear	AS	rs4744	A	G	A	G	0.0205905	0.00424946	1.29999e-06	-0.000696071	0.000538903	0.196481	23.4783
UKB-b-10793	Pear	AS	rs4953674	T	C	T	C	0.0210469	0.00414403	3.79997e-07	0.000682933	0.000527481	0.195422	25.7947
UKB-b-10793	Pear	AS	rs59427628	A	G	A	G	-0.0558034	0.0120995	4e-06	-0.00190034	0.0015516	0.220664	21.2709
UKB-b-10793	Pear	AS	rs6985457	T	G	T	G	0.0571308	0.0121865	2.80001e-06	0.000637046	0.00159078	0.688817	21.9777
UKB-b-10793	Pear	AS	rs9512379	T	C	T	C	0.0186516	0.00364197	2.99999e-07	-0.000369042	0.000461239	0.423648	26.2277
UKB-b-10932	Sweet pepper	AS	rs113397084	G	T	G	T	0.0258617	0.00562638	4.30002e-06	-7.17089e-05	0.00056792	0.899522	21.1279
UKB-b-10932	Sweet pepper	AS	rs1267469	C	T	C	T	-0.0306209	0.0059081	2.19999e-07	-0.000135797	0.000596706	0.819975	26.8621
UKB-b-10932	Sweet pepper	AS	rs186726688	A	T	A	T	-0.102267	0.021482	1.89998e-06	0.000498804	0.00209686	0.811973	22.6632
UKB-b-10932	Sweet pepper	AS	rs28608590	T	C	T	C	-0.0215469	0.00458167	2.59998e-06	-3.01923e-05	0.000462616	0.947964	22.1168
UKB-b-10932	Sweet pepper	AS	rs34710626	A	G	A	G	0.0339684	0.00739287	4.30002e-06	0.00121052	0.000747915	0.105549	21.1117
UKB-b-10932	Sweet pepper	AS	rs62188982	T	G	T	G	-0.0746526	0.0161052	3.59998e-06	0.00192026	0.00166313	0.248251	21.4861
UKB-b-10932	Sweet pepper	AS	rs62286519	A	G	A	G	0.0301797	0.00636274	2.1e-06	0.000133824	0.000641256	0.83469	22.4979
UKB-b-10932	Sweet pepper	AS	rs77729859	T	C	T	C	0.0420403	0.00881363	1.79999e-06	0.00061485	0.000896226	0.492686	22.7521
UKB-b-10932	Sweet pepper	AS	rs78836938	T	C	T	C	0.0889291	0.0192203	3.69999e-06	-0.00170508	0.00195572	0.383295	21.4076
UKB-b-10932	Sweet pepper	AS	rs79955297	G	T	G	T	0.0665204	0.0138035	1.40001e-06	0.000565036	0.00138844	0.684039	23.2237
UKB-b-10932	Sweet pepper	AS	rs7997705	T	C	T	C	0.112869	0.0247325	5e-06	0.00203109	0.00257179	0.42967	20.8264
UKB-b-1164	Pineapple	AS	rs111799849	C	G	C	G	0.0362565	0.00787445	4.09996e-06	0.00377312	0.00170259	0.0266846	21.1998
UKB-b-1164	Pineapple	AS	rs114311510	T	C	T	C	0.0289142	0.00593093	1.09999e-06	-0.00351671	0.00131446	0.00746414	23.7671
UKB-b-1164	Pineapple	AS	rs116956726	T	C	T	C	0.04478	0.00943084	2.1e-06	-0.000615887	0.00204748	0.763565	22.5459
UKB-b-1164	Pineapple	AS	rs144823522	A	G	A	G	0.0279856	0.00532174	1.5e-07	0.00219626	0.00114903	0.0559539	27.6543
UKB-b-1164	Pineapple	AS	rs149078766	C	T	C	T	0.037263	0.00768411	1.2e-06	-0.00275916	0.00168526	0.101583	23.5163
UKB-b-1164	Pineapple	AS	rs1701827	G	A	G	A	0.0108785	0.00234955	3.69999e-06	0.000494573	0.000511264	0.333368	21.4372
UKB-b-1164	Pineapple	AS	rs2454222	A	G	A	G	0.0105516	0.00208018	3.89996e-07	9.97077e-05	0.000452488	0.825595	25.7297
UKB-b-1164	Pineapple	AS	rs3096085	A	G	A	G	-0.0252268	0.00539418	2.90001e-06	0.000621764	0.00117423	0.596453	21.8712
UKB-b-1164	Pineapple	AS	rs3917551	A	G	A	G	0.0215573	0.00448966	1.6e-06	0.000734706	0.000984499	0.455502	23.0548
UKB-b-1164	Pineapple	AS	rs62007226	G	C	G	C	0.0128779	0.00269292	1.7e-06	3.83159e-05	0.000588109	0.948054	22.8688
UKB-b-1164	Pineapple	AS	rs62105556	G	T	G	T	0.0224655	0.00473599	2.1e-06	-0.000509123	0.00101649	0.616466	22.5015
UKB-b-1164	Pineapple	AS	rs72771953	A	C	A	C	0.0215321	0.0043525	7.49998e-07	-0.00174729	0.000966643	0.0706708	24.4735
UKB-b-1164	Pineapple	AS	rs75055053	T	C	T	C	0.0339083	0.00654092	2.19999e-07	0.000295973	0.00139986	0.832551	26.8741
UKB-b-1164	Pineapple	AS	rs77093146	A	G	A	G	0.0270307	0.00564908	1.7e-06	-0.000346661	0.00123041	0.77814	22.896
UKB-b-1164	Pineapple	AS	rs79253624	A	C	A	C	0.0341919	0.0074643	4.60002e-06	0.000731019	0.00159041	0.645775	20.983
UKB-b-1164	Pineapple	AS	rs79943840	G	A	G	A	0.0367295	0.00712736	2.59998e-07	-0.000125413	0.0015625	0.936027	26.5566
UKB-b-12051	Grape	AS	rs10497191	C	T	C	T	0.033169	0.00670547	7.59994e-07	-0.000837623	0.000675807	0.215183	24.4684
UKB-b-12051	Grape	AS	rs10915419	T	G	T	G	0.073165	0.0142872	2.99999e-07	0.00125924	0.00140335	0.369556	26.2248
UKB-b-12051	Grape	AS	rs117720571	A	G	A	G	0.051447	0.0108626	2.19999e-06	0.00143408	0.00109197	0.189083	22.4312
UKB-b-12051	Grape	AS	rs139167288	A	G	A	G	-0.138425	0.0298557	3.50002e-06	0.00309551	0.00303411	0.307617	21.4968
UKB-b-12051	Grape	AS	rs139190506	G	A	G	A	0.0777545	0.0164449	2.30001e-06	0.000735969	0.00161465	0.648528	22.3557
UKB-b-12051	Grape	AS	rs140661104	C	G	C	G	0.0940598	0.0196968	1.79999e-06	-0.00147561	0.00198635	0.457558	22.8043
UKB-b-12051	Grape	AS	rs185089240	A	G	A	G	0.124289	0.0261221	2e-06	-0.0024915	0.00254589	0.32776	22.6386
UKB-b-12051	Grape	AS	rs62355507	T	C	T	C	-0.0304175	0.00610362	6.19998e-07	0.00113072	0.000614053	0.0655617	24.8355
UKB-b-12051	Grape	AS	rs9320216	G	A	G	A	0.0363096	0.00782521	3.50002e-06	0.00107561	0.000790295	0.173507	21.5303
UKB-b-13520	Orange	AS	rs117741304	G	T	G	T	0.077393	0.0166018	3.09999e-06	-0.0013517	0.00207045	0.51385	21.7317
UKB-b-13520	Orange	AS	rs1188537	A	G	A	G	-0.0178143	0.00377302	2.30001e-06	0.000932908	0.000462625	0.0437431	22.2925
UKB-b-13520	Orange	AS	rs12661263	T	C	T	C	-0.0240976	0.00523084	4.09996e-06	-0.000319924	0.000642514	0.618537	21.2229
UKB-b-13520	Orange	AS	rs2225962	A	G	A	G	0.0239017	0.00494573	1.29999e-06	-0.000140525	0.000615494	0.819404	23.3559
UKB-b-13520	Orange	AS	rs2760994	T	C	T	C	-0.0179345	0.00370465	1.29999e-06	-0.000302322	0.000456782	0.508067	23.436
UKB-b-13520	Orange	AS	rs4782961	T	A	T	A	0.0341698	0.00722216	2.19999e-06	-0.000598802	0.000893869	0.502922	22.3847
UKB-b-13520	Orange	AS	rs66957934	G	A	G	A	-0.0194043	0.00386733	5.19996e-07	7.08353e-05	0.00047616	0.88174	25.1752
UKB-b-13520	Orange	AS	rs72758819	T	C	T	C	0.0317107	0.00692589	4.70002e-06	0.000674362	0.000854413	0.429955	20.9633
UKB-b-14145	Celery	AS	rs111573260	T	C	T	C	-0.0584013	0.0127952	5e-06	-0.000699222	0.0015403	0.649863	20.833
UKB-b-14145	Celery	AS	rs116191942	A	G	A	G	0.0763616	0.0164004	3.2e-06	0.00148949	0.00192546	0.439184	21.6791
UKB-b-14145	Celery	AS	rs1168550	T	A	T	A	0.0176358	0.00386293	5e-06	-0.00040248	0.000460178	0.381782	20.8428
UKB-b-14145	Celery	AS	rs117343799	T	C	T	C	0.0634662	0.013726	3.79997e-06	-0.000460343	0.00161367	0.775433	21.3795
UKB-b-14145	Celery	AS	rs12136373	T	C	T	C	-0.0290729	0.00584692	6.59994e-07	0.000706259	0.000691605	0.307166	24.7242
UKB-b-14145	Celery	AS	rs12551354	C	G	C	G	0.116011	0.024424	2e-06	-0.00178228	0.0031282	0.56885	22.5613
UKB-b-14145	Celery	AS	rs139795526	C	T	C	T	0.0595517	0.0130032	4.70002e-06	0.000947407	0.00155906	0.543402	20.9743
UKB-b-14145	Celery	AS	rs143043085	G	C	G	C	0.11966	0.0255191	2.69998e-06	-0.00135506	0.00292616	0.643304	21.9871
UKB-b-14145	Celery	AS	rs144837581	C	T	C	T	0.125879	0.0251052	5.30005e-07	0.000629218	0.00320927	0.844561	25.1408
UKB-b-14145	Celery	AS	rs2173148	G	A	G	A	0.0178344	0.00380404	2.80001e-06	-0.000252618	0.000453046	0.577119	21.98
UKB-b-14145	Celery	AS	rs3110454	T	C	T	C	0.0181342	0.00385436	2.5e-06	0.000454687	0.000458773	0.32164	22.1356
UKB-b-14145	Celery	AS	rs59063355	T	C	T	C	-0.0224943	0.00487529	4e-06	0.000245822	0.000579914	0.671642	21.2885
UKB-b-14145	Celery	AS	rs61990752	C	T	C	T	-0.0244884	0.00535975	4.90004e-06	-0.000805916	0.000633337	0.2032	20.8753
UKB-b-14145	Celery	AS	rs72909401	A	C	A	C	0.0570173	0.0121165	2.5e-06	0.00045509	0.00145867	0.755049	22.1441
UKB-b-14145	Celery	AS	rs73169197	C	G	C	G	0.0554273	0.0110288	5e-07	0.00170535	0.00130815	0.192358	25.2575
UKB-b-14145	Celery	AS	rs79810016	A	G	A	G	0.0634036	0.0120272	1.40001e-07	-0.0012108	0.00144374	0.401664	27.7907
UKB-b-14145	Celery	AS	rs9409285	G	C	G	C	0.0440159	0.00906243	1.2e-06	-0.00113813	0.00108308	0.293336	23.5901
UKB-b-14182	Plum	AS	rs111701790	C	T	C	T	0.0978304	0.020492	1.79999e-06	-0.00445927	0.00265448	0.092978	22.7918
UKB-b-14182	Plum	AS	rs117853141	G	T	G	T	0.0845396	0.0173318	1.09999e-06	-0.00250736	0.00223066	0.260996	23.7921
UKB-b-14182	Plum	AS	rs118089775	T	C	T	C	0.0885623	0.0148066	2.19999e-09	-0.00200244	0.00186449	0.282828	35.7756
UKB-b-14182	Plum	AS	rs4747673	A	C	A	C	0.0238486	0.00507849	2.69998e-06	0.000610206	0.000642444	0.342204	22.0524
UKB-b-14182	Plum	AS	rs58510658	A	T	A	T	0.05658	0.0110767	3.29997e-07	-0.000358889	0.00142192	0.800733	26.0919
UKB-b-14182	Plum	AS	rs60122509	C	G	C	G	0.129193	0.0261226	7.59994e-07	0.000234402	0.00350648	0.946702	24.4594
UKB-b-14182	Plum	AS	rs62187193	C	T	C	T	0.0223588	0.00417277	8.40001e-08	-0.0002153	0.000531434	0.685382	28.711
UKB-b-14182	Plum	AS	rs71578258	C	T	C	T	-0.0260107	0.00559405	3.29997e-06	-0.000456305	0.000708513	0.519556	21.6198
UKB-b-14182	Plum	AS	rs7259991	T	C	T	C	0.0338932	0.00735226	4e-06	7.30647e-06	0.000962984	0.993946	21.2512
UKB-b-14182	Plum	AS	rs73039061	G	T	G	T	0.0245555	0.00493907	6.59994e-07	8.85767e-05	0.000626728	0.887608	24.7177
UKB-b-14182	Plum	AS	rs76261861	C	A	C	A	-0.0319797	0.00697707	4.60002e-06	-0.000140472	0.000887796	0.874279	21.0089
UKB-b-14182	Plum	AS	rs80030728	C	T	C	T	0.0533167	0.0105771	4.60002e-07	-0.00163895	0.0013606	0.228368	25.4093
UKB-b-15601	Broccoli	AS	rs10982277	A	T	A	T	-0.0345097	0.00737076	2.80001e-06	-5.26527e-05	0.000598703	0.929921	21.9209
UKB-b-15601	Broccoli	AS	rs113230204	A	G	A	G	-0.124043	0.0263865	2.59998e-06	0.00202758	0.002132	0.341592	22.0994
UKB-b-15601	Broccoli	AS	rs11613757	T	C	T	C	0.0563499	0.0105613	9.49992e-08	0.000455879	0.000860538	0.596278	28.4676
UKB-b-15601	Broccoli	AS	rs12002520	T	A	T	A	0.0366194	0.00735944	6.49995e-07	2.16792e-05	0.000596866	0.971026	24.759
UKB-b-15601	Broccoli	AS	rs150551823	T	C	T	C	0.0465674	0.0100608	3.69999e-06	0.00016258	0.000828257	0.844382	21.4239
UKB-b-15601	Broccoli	AS	rs2382312	T	C	T	C	-0.0273845	0.00556597	8.70001e-07	-0.000331604	0.00045372	0.464867	24.2063
UKB-b-15601	Broccoli	AS	rs56120169	A	G	A	G	0.0352456	0.00726998	1.2e-06	-0.000951915	0.000595185	0.109741	23.5041
UKB-b-15601	Broccoli	AS	rs7540542	T	G	T	G	0.0322451	0.00626329	2.59998e-07	-0.000145606	0.000509473	0.775033	26.5047
UKB-b-16710	Carrot	AS	rs116391685	T	G	T	G	0.102274	0.02073	8.09991e-07	0.000693702	0.00132637	0.600968	24.3406
UKB-b-16710	Carrot	AS	rs11681135	T	C	T	C	0.0430036	0.00929255	3.69999e-06	0.000629159	0.000600237	0.294554	21.4161
UKB-b-16710	Carrot	AS	rs16898247	A	G	A	G	-0.119669	0.0253745	2.39999e-06	0.000456846	0.00169795	0.787885	22.2417
UKB-b-16710	Carrot	AS	rs28656094	T	C	T	C	-0.0391368	0.00763075	2.90001e-07	0.00027762	0.000496699	0.57621	26.3049
UKB-b-16710	Carrot	AS	rs4375234	G	A	G	A	0.0430088	0.00921981	3.09999e-06	-5.75432e-05	0.000601092	0.923734	21.7606
UKB-b-17223	Garlic	AS	rs11600909	A	G	A	G	-0.0321944	0.00687773	2.90001e-06	0.00169198	0.00084426	0.0450599	21.9114
UKB-b-17223	Garlic	AS	rs138637793	T	A	T	A	0.0568411	0.0122868	3.69999e-06	-0.00011788	0.00151681	0.938055	21.4017
UKB-b-17223	Garlic	AS	rs141575721	A	G	A	G	-0.0408856	0.0082255	6.69993e-07	0.00240244	0.00101368	0.0177881	24.7068
UKB-b-17223	Garlic	AS	rs143374250	A	G	A	G	0.0598765	0.0126384	2.19999e-06	0.00088269	0.00159602	0.580224	22.4455
UKB-b-17223	Garlic	AS	rs147518355	C	A	C	A	0.0679682	0.0143176	2.1e-06	0.00163284	0.00179059	0.361821	22.5357
UKB-b-17223	Garlic	AS	rs17640594	A	C	A	C	0.0924885	0.0200085	3.79997e-06	-0.00231693	0.00253344	0.360435	21.3671
UKB-b-17223	Garlic	AS	rs2111374	C	T	C	T	0.0400314	0.00848311	2.39999e-06	-0.00125077	0.00106334	0.239489	22.2685
UKB-b-17223	Garlic	AS	rs2574953	G	A	G	A	-0.0483353	0.0101995	2.1e-06	0.000724708	0.00130778	0.579475	22.458
UKB-b-17223	Garlic	AS	rs4584661	T	G	T	G	0.0482851	0.0103711	3.2e-06	0.0013774	0.00134157	0.304561	21.6759
UKB-b-17223	Garlic	AS	rs56269735	C	A	C	A	0.0453822	0.00981203	3.69999e-06	-0.00370023	0.00122178	0.00245748	21.3921
UKB-b-17223	Garlic	AS	rs56317696	A	G	A	G	-0.0181167	0.00367043	8e-07	-0.00027904	0.00045709	0.541552	24.3626
UKB-b-17223	Garlic	AS	rs60010968	A	T	A	T	0.0448587	0.00966569	3.50002e-06	0.000284884	0.00119376	0.811381	21.5391
UKB-b-17223	Garlic	AS	rs62081074	A	T	A	T	-0.025862	0.00544606	2e-06	0.000873391	0.000673362	0.194611	22.5507
UKB-b-17223	Garlic	AS	rs6835673	G	A	G	A	0.0410348	0.00848595	1.29999e-06	-0.000436296	0.00106882	0.683123	23.3832
UKB-b-17223	Garlic	AS	rs72780997	C	A	C	A	0.0302547	0.00634671	1.89998e-06	-0.000746331	0.000789287	0.344366	22.7242
UKB-b-17223	Garlic	AS	rs74679312	G	A	G	A	0.0414552	0.00812013	3.29997e-07	0.000537036	0.000991799	0.58818	26.0635
UKB-b-17223	Garlic	AS	rs77374784	G	A	G	A	-0.0332846	0.00726437	4.60002e-06	-0.00013106	0.00090809	0.885244	20.9938
UKB-b-17223	Garlic	AS	rs78818759	T	C	T	C	0.0679688	0.0136454	6.29999e-07	-0.00285811	0.00168927	0.0906609	24.8111
UKB-b-18007	Potatoes	AS	rs111760027	G	A	G	A	0.110356	0.0232192	2e-06	-0.000184109	0.00140155	0.89549	22.589
UKB-b-18007	Potatoes	AS	rs117282450	A	G	A	G	0.232262	0.042073	3.40001e-08	0.000229176	0.0025286	0.927784	30.4754
UKB-b-18007	Potatoes	AS	rs12514848	G	A	G	A	-0.133169	0.0275226	1.29999e-06	-0.000308735	0.00170066	0.855945	23.4114
UKB-b-18007	Potatoes	AS	rs145471075	A	G	A	G	0.142872	0.0303787	2.59998e-06	-0.000651971	0.00193714	0.736446	22.1185
UKB-b-18007	Potatoes	AS	rs1614617	G	A	G	A	-0.038077	0.00831748	4.70002e-06	-9.96663e-05	0.000509921	0.845037	20.9576
UKB-b-18007	Potatoes	AS	rs16841871	T	C	T	C	0.0397215	0.0085727	3.59998e-06	-0.000519174	0.000530241	0.327517	21.4692
UKB-b-18007	Potatoes	AS	rs61911616	T	C	T	C	-0.0577434	0.0125919	4.49997e-06	-0.000474303	0.000777573	0.541876	21.0292
UKB-b-18007	Potatoes	AS	rs79385065	C	A	C	A	0.107686	0.0235115	4.60002e-06	0.000221314	0.00143977	0.877835	20.9777
UKB-b-18007	Potatoes	AS	rs9962730	G	A	G	A	-0.0666714	0.0132396	4.79999e-07	-0.00112619	0.000807128	0.162924	25.3588
UKB-b-18758	Grapefruit	AS	rs116982845	T	A	T	A	0.02633	0.00550296	1.7e-06	0.000347806	0.00172592	0.840293	22.8933
UKB-b-18758	Grapefruit	AS	rs117297639	T	C	T	C	0.0321625	0.00695094	3.69999e-06	-0.00363626	0.00214894	0.0906254	21.4098
UKB-b-18758	Grapefruit	AS	rs117579717	A	C	A	C	0.0322221	0.00696094	3.69999e-06	0.000803174	0.00219339	0.714231	21.4275
UKB-b-18758	Grapefruit	AS	rs13027142	G	A	G	A	0.00784683	0.00169958	3.89996e-06	-9.9404e-05	0.000526778	0.850326	21.316
UKB-b-18758	Grapefruit	AS	rs141702692	C	T	C	T	0.0222428	0.00465798	1.79999e-06	0.00224559	0.00141029	0.11132	22.8026
UKB-b-18758	Grapefruit	AS	rs149410520	C	G	C	G	0.0471246	0.0102415	4.20001e-06	-8.86868e-05	0.00328083	0.978434	21.1723
UKB-b-18758	Grapefruit	AS	rs150490131	G	C	G	C	0.0209699	0.0045399	3.89996e-06	0.00116664	0.00139828	0.404091	21.3354
UKB-b-18758	Grapefruit	AS	rs17462840	C	G	C	G	0.00723502	0.00146175	7.39997e-07	0.00077117	0.000452524	0.0883527	24.4981
UKB-b-18758	Grapefruit	AS	rs28569399	G	A	G	A	0.00975668	0.00207415	2.59998e-06	0.000898663	0.000638039	0.158991	22.1271
UKB-b-18758	Grapefruit	AS	rs58148876	C	T	C	T	0.0103474	0.00222504	3.29997e-06	-0.000527024	0.000686748	0.442832	21.6265
UKB-b-18758	Grapefruit	AS	rs61919156	A	T	A	T	0.0108202	0.00233398	3.59998e-06	0.000638071	0.000722292	0.377022	21.492
UKB-b-18758	Grapefruit	AS	rs67996343	A	C	A	C	0.0215678	0.00442091	1.09999e-06	0.000734005	0.001377	0.594002	23.8006
UKB-b-18758	Grapefruit	AS	rs72861422	G	A	G	A	0.0243714	0.0052261	3.09999e-06	-0.000638096	0.00165919	0.700547	21.7473
UKB-b-18758	Grapefruit	AS	rs7293017	A	G	A	G	0.0113228	0.00244745	3.69999e-06	-0.00011841	0.000770782	0.877907	21.4033
UKB-b-18758	Grapefruit	AS	rs74352714	T	C	T	C	0.0158795	0.00341813	3.40001e-06	0.00155875	0.00105617	0.139984	21.5822
UKB-b-18758	Grapefruit	AS	rs75128811	A	G	A	G	0.028749	0.00612166	2.59998e-06	-0.000692004	0.0019743	0.725959	22.055
UKB-b-18758	Grapefruit	AS	rs77584237	G	A	G	A	0.0189086	0.00398539	2.1e-06	0.000811118	0.0012059	0.501186	22.5101
UKB-b-19862	Melon	AS	rs116518349	A	C	A	C	0.0498425	0.0109112	4.90004e-06	0.0004971	0.00236033	0.833195	20.8667
UKB-b-19862	Melon	AS	rs117641063	G	A	G	A	0.0559466	0.0113556	8.40001e-07	0.000465811	0.0023764	0.844598	24.2732
UKB-b-19862	Melon	AS	rs139186326	C	A	C	A	0.0418199	0.00866753	1.40001e-06	-0.000545372	0.00181732	0.764103	23.2796
UKB-b-19862	Melon	AS	rs142872754	T	C	T	C	0.0418914	0.00826929	4.09996e-07	-0.00222725	0.00174768	0.202521	25.6633
UKB-b-19862	Melon	AS	rs148224585	A	G	A	G	0.0402425	0.00823626	1e-06	0.000482238	0.00169393	0.775884	23.8732
UKB-b-19862	Melon	AS	rs148470410	G	A	G	A	0.046572	0.00946461	8.60003e-07	0.00426153	0.00198778	0.0320442	24.2128
UKB-b-19862	Melon	AS	rs1946579	A	G	A	G	0.0405625	0.00831674	1.09999e-06	-0.00091979	0.00180494	0.610335	23.7872
UKB-b-19862	Melon	AS	rs35725057	T	C	T	C	0.0605764	0.0125642	1.40001e-06	0.00120967	0.00270288	0.654479	23.2454
UKB-b-19862	Melon	AS	rs4053618	A	G	A	G	-0.0136994	0.00280558	1e-06	-0.000643346	0.000599109	0.282896	23.8428
UKB-b-19862	Melon	AS	rs4676860	C	T	C	T	-0.0157891	0.00316872	6.29999e-07	0.000265666	0.00068201	0.696882	24.8283
UKB-b-19862	Melon	AS	rs547568473	G	A	G	A	0.0633169	0.0136044	3.29997e-06	4.21181e-05	0.0029729	0.988696	21.6611
UKB-b-19862	Melon	AS	rs62019153	G	A	G	A	0.013357	0.00260559	2.99999e-07	-0.000104459	0.00055568	0.850889	26.2788
UKB-b-19862	Melon	AS	rs72693501	A	G	A	G	0.0212514	0.00444428	1.7e-06	0.00125081	0.000943644	0.185003	22.8651
UKB-b-19862	Melon	AS	rs72736578	T	G	T	G	0.0685913	0.0126201	5.49997e-08	0.0038029	0.00274197	0.165465	29.5401
UKB-b-19862	Melon	AS	rs73212411	A	G	A	G	0.0186056	0.00401842	3.69999e-06	-0.00026573	0.000861997	0.757876	21.4376
UKB-b-19862	Melon	AS	rs75040752	G	T	G	T	0.0452978	0.00902742	5.19996e-07	0.00168835	0.00200433	0.399593	25.1783
UKB-b-19862	Melon	AS	rs79072120	T	C	T	C	0.0368659	0.00763734	1.40001e-06	0.00119352	0.00158882	0.452531	23.3005
UKB-b-19862	Melon	AS	rs79508714	G	C	G	C	0.0344363	0.00719474	1.7e-06	0.000685706	0.00154733	0.657653	22.9088
UKB-b-19862	Melon	AS	rs9943276	G	T	G	T	0.00963701	0.00211027	5e-06	-0.000343925	0.000451887	0.446606	20.8549
UKB-b-2221	Cherry	AS	rs118161273	A	G	A	G	0.05941	0.0117576	4.39997e-07	-0.00121013	0.00262823	0.645204	25.5318
UKB-b-2221	Cherry	AS	rs12601020	C	A	C	A	0.017878	0.00369317	1.29999e-06	0.00150355	0.000869126	0.0836392	23.4336
UKB-b-2221	Cherry	AS	rs12784730	G	A	G	A	-0.00920599	0.00197806	3.29997e-06	0.000225049	0.000465684	0.628906	21.6602
UKB-b-2221	Cherry	AS	rs138087021	T	C	T	C	0.0353361	0.0077398	5e-06	-0.00091047	0.00186464	0.62535	20.8438
UKB-b-2221	Cherry	AS	rs139337488	G	A	G	A	0.0442158	0.00951606	3.40001e-06	0.00335978	0.0021641	0.120541	21.5894
UKB-b-2221	Cherry	AS	rs149357475	T	C	T	C	0.0568628	0.0114804	7.29995e-07	-0.00401181	0.00262786	0.126849	24.5325
UKB-b-2221	Cherry	AS	rs16897428	G	A	G	A	0.0231163	0.00421729	4.20001e-08	-0.000258244	0.000999439	0.796107	30.0448
UKB-b-2221	Cherry	AS	rs2773155	T	G	T	G	0.00923177	0.00193204	1.79999e-06	0.000343589	0.000456394	0.45155	22.8317
UKB-b-2221	Cherry	AS	rs4488206	A	C	A	C	-0.00972984	0.00209073	3.29997e-06	-0.000472843	0.000493969	0.33845	21.6579
UKB-b-2221	Cherry	AS	rs55895617	G	A	G	A	0.0565213	0.0114786	8.50002e-07	-0.00571287	0.00271482	0.0353509	24.2464
UKB-b-2221	Cherry	AS	rs61757194	A	G	A	G	0.0358373	0.00618718	6.90001e-09	0.00204387	0.00145008	0.158693	33.5494
UKB-b-2221	Cherry	AS	rs6676180	A	T	A	T	0.0104457	0.0019864	1.5e-07	5.30386e-06	0.000467883	0.990955	27.653
UKB-b-2221	Cherry	AS	rs7039790	A	C	A	C	-0.0196096	0.00428001	4.60002e-06	0.00101331	0.00103506	0.327589	20.9917
UKB-b-2221	Cherry	AS	rs72671686	T	G	T	G	-0.0106075	0.00212584	5.99998e-07	0.000896773	0.000503886	0.0751242	24.898
UKB-b-2221	Cherry	AS	rs72839391	A	G	A	G	0.0346822	0.00629409	3.59998e-08	0.000300833	0.00147976	0.838902	30.3632
UKB-b-2221	Cherry	AS	rs74465951	T	G	T	G	0.0309521	0.00647879	1.79999e-06	0.00228538	0.00149401	0.126093	22.824
UKB-b-2221	Cherry	AS	rs78163226	T	C	T	C	0.0216438	0.00468299	3.79997e-06	0.000736925	0.00112024	0.51065	21.361
UKB-b-2221	Cherry	AS	rs9572347	C	T	C	T	0.00937485	0.00205239	4.90004e-06	-6.38173e-05	0.000485874	0.895502	20.8645
UKB-b-2299	Green bean	AS	rs10856981	C	T	C	T	-0.0247903	0.00489249	4e-07	9.65877e-05	0.000465269	0.835545	25.6746
UKB-b-2299	Green bean	AS	rs11485443	G	A	G	A	0.0656897	0.0136857	1.6e-06	-0.000806019	0.00130051	0.535408	23.0388
UKB-b-2299	Green bean	AS	rs115038961	T	G	T	G	0.111935	0.0244711	4.79999e-06	-0.000300498	0.00233633	0.897659	20.923
UKB-b-2299	Green bean	AS	rs1153592	A	T	A	T	-0.032499	0.00681385	1.79999e-06	-0.000215386	0.000646647	0.739072	22.7486
UKB-b-2299	Green bean	AS	rs115617710	A	T	A	T	0.0915078	0.01955	2.90001e-06	0.00136602	0.00185825	0.462274	21.909
UKB-b-2299	Green bean	AS	rs117462537	A	G	A	G	0.0565117	0.0117844	1.6e-06	0.00119967	0.00111267	0.280947	22.9965
UKB-b-2299	Green bean	AS	rs13002529	T	C	T	C	0.0369127	0.00801336	4.09996e-06	0.000297861	0.00077512	0.700772	21.2189
UKB-b-2299	Green bean	AS	rs139682232	T	C	T	C	0.0974905	0.0201162	1.29999e-06	0.000423584	0.00188948	0.822617	23.4873
UKB-b-2299	Green bean	AS	rs146548702	C	T	C	T	0.127132	0.0270088	2.5e-06	0.00335753	0.00264995	0.20515	22.1564
UKB-b-2299	Green bean	AS	rs149262767	T	C	T	C	0.103669	0.0212905	1.09999e-06	0.00199927	0.00211046	0.343479	23.7097
UKB-b-2299	Green bean	AS	rs17068900	T	C	T	C	-0.0301897	0.00648474	3.2e-06	-0.000323378	0.000623011	0.603722	21.6737
UKB-b-2299	Green bean	AS	rs182013468	C	T	C	T	0.156297	0.0321833	1.2e-06	-0.000386635	0.00297603	0.896633	23.5852
UKB-b-2299	Green bean	AS	rs7047957	T	C	T	C	-0.0223526	0.00486005	4.20001e-06	0.000286811	0.000463752	0.536274	21.1531
UKB-b-2299	Green bean	AS	rs73790412	T	C	T	C	0.037736	0.00768026	8.99995e-07	0.000708085	0.000731854	0.333284	24.1413
UKB-b-2299	Green bean	AS	rs75384405	C	T	C	T	0.0993626	0.0181992	4.79999e-08	-0.00356561	0.00174835	0.0414105	29.8086
UKB-b-2299	Green bean	AS	rs796032	T	A	T	A	-0.0231527	0.00472829	9.69996e-07	0.000122264	0.00045069	0.786175	23.977
UKB-b-2299	Green bean	AS	rs79842475	G	A	G	A	-0.0318042	0.00692157	4.30002e-06	-0.00111951	0.000663801	0.091698	21.1135
UKB-b-2299	Green bean	AS	rs9899110	T	C	T	C	0.027299	0.00586324	3.2e-06	-0.000404505	0.000558067	0.468555	21.6779
UKB-b-2867	Lettuce	AS	rs117121492	C	T	C	T	-0.0758539	0.0149367	3.79997e-07	0.000691957	0.00109829	0.528673	25.7897
UKB-b-2867	Lettuce	AS	rs1351615	T	C	T	C	-0.0466241	0.00968348	1.5e-06	0.000648018	0.000721859	0.369342	23.1824
UKB-b-2867	Lettuce	AS	rs140432390	C	T	C	T	0.0977734	0.0212842	4.39997e-06	0.000110779	0.00156591	0.943602	21.1022
UKB-b-2867	Lettuce	AS	rs150258910	G	T	G	T	0.102528	0.0215355	1.89998e-06	0.000774554	0.00162334	0.633264	22.666
UKB-b-2867	Lettuce	AS	rs4274598	T	C	T	C	-0.0344176	0.00705633	1.09999e-06	0.000349576	0.000522122	0.503159	23.7905
UKB-b-2867	Lettuce	AS	rs4689507	T	G	T	G	-0.0342095	0.00626798	4.79999e-08	5.46059e-05	0.000465193	0.906556	29.7878
UKB-b-2867	Lettuce	AS	rs4794701	C	G	C	G	0.0306534	0.00642401	1.79999e-06	-0.000597763	0.000477666	0.210781	22.769
UKB-b-2867	Lettuce	AS	rs56169733	C	T	C	T	-0.194205	0.0422115	4.20001e-06	0.0047668	0.00309542	0.123573	21.167
UKB-b-2867	Lettuce	AS	rs56180092	A	G	A	G	-0.109252	0.0229699	2e-06	-0.000236063	0.00172781	0.891327	22.6225
UKB-b-2867	Lettuce	AS	rs783448	C	A	C	A	0.027938	0.00605522	4e-06	0.000427862	0.000451322	0.34312	21.2878
UKB-b-2867	Lettuce	AS	rs78486026	A	G	A	G	0.0636509	0.0128411	7.19996e-07	-0.00151762	0.00095062	0.110388	24.57
UKB-b-2867	Lettuce	AS	rs8123963	C	T	C	T	0.0593776	0.0123879	1.6e-06	0.000633982	0.00092098	0.491215	22.9747
UKB-b-2975	Cabbage/Kale	AS	rs10962528	A	C	A	C	-0.0269316	0.0055664	1.29999e-06	-8.72433e-05	0.000579333	0.880297	23.4086
UKB-b-2975	Cabbage/Kale	AS	rs116816200	A	G	A	G	0.0655675	0.0131483	6.1e-07	0.00221915	0.00136452	0.103884	24.8678
UKB-b-2975	Cabbage/Kale	AS	rs117299129	C	T	C	T	0.084214	0.0182678	4e-06	0.00112727	0.00190185	0.553365	21.2518
UKB-b-2975	Cabbage/Kale	AS	rs117630679	T	C	T	C	-0.0960843	0.019833	1.29999e-06	0.00183644	0.00206539	0.373923	23.4708
UKB-b-2975	Cabbage/Kale	AS	rs118053517	T	C	T	C	-0.0510405	0.0105884	1.40001e-06	0.000409428	0.00107781	0.704041	23.2364
UKB-b-2975	Cabbage/Kale	AS	rs118191814	T	C	T	C	0.0734998	0.0160031	4.39997e-06	0.000332247	0.00167792	0.843037	21.0942
UKB-b-2975	Cabbage/Kale	AS	rs12216003	G	C	G	C	0.0203066	0.00443266	4.60002e-06	0.000553642	0.000460558	0.229321	20.9868
UKB-b-2975	Cabbage/Kale	AS	rs138929729	A	G	A	G	0.11101	0.0239574	3.59998e-06	-0.000278758	0.00249714	0.911116	21.4706
UKB-b-2975	Cabbage/Kale	AS	rs148641529	C	A	C	A	0.141594	0.0291532	1.2e-06	0.000931504	0.00305055	0.760095	23.5894
UKB-b-2975	Cabbage/Kale	AS	rs150358228	A	G	A	G	0.100831	0.0214187	2.5e-06	-0.000870991	0.00224043	0.697455	22.1616
UKB-b-2975	Cabbage/Kale	AS	rs150680641	G	A	G	A	0.0941913	0.0196192	1.6e-06	0.00169691	0.00203355	0.404023	23.0494
UKB-b-2975	Cabbage/Kale	AS	rs192403427	G	A	G	A	0.115015	0.0239014	1.5e-06	0.00085576	0.0025304	0.735219	23.1559
UKB-b-2975	Cabbage/Kale	AS	rs2314759	A	C	A	C	-0.0439112	0.00898825	1e-06	-0.00196005	0.00092601	0.0342886	23.8671
UKB-b-2975	Cabbage/Kale	AS	rs282406	A	G	A	G	0.0401105	0.00784408	3.2e-07	-0.000214201	0.00081445	0.792551	26.1476
UKB-b-2975	Cabbage/Kale	AS	rs4676603	A	G	A	G	0.0921085	0.0192509	1.7e-06	6.78807e-05	0.00205116	0.9736	22.8927
UKB-b-2975	Cabbage/Kale	AS	rs4884742	A	G	A	G	0.0343565	0.0073667	3.09999e-06	0.00047886	0.000777134	0.537772	21.7506
UKB-b-2975	Cabbage/Kale	AS	rs617579	T	C	T	C	0.0299565	0.00632694	2.19999e-06	-0.000285549	0.000658308	0.664462	22.4179
UKB-b-2975	Cabbage/Kale	AS	rs62278488	T	C	T	C	-0.0405709	0.00872304	3.29997e-06	-0.000456922	0.000906344	0.614165	21.6318
UKB-b-2975	Cabbage/Kale	AS	rs72652073	C	G	C	G	0.0209359	0.00455398	4.30002e-06	-0.000429584	0.000472875	0.363641	21.1349
UKB-b-2975	Cabbage/Kale	AS	rs758166	T	G	T	G	0.0894947	0.0194085	4e-06	0.00113519	0.00209476	0.587874	21.2623
UKB-b-2975	Cabbage/Kale	AS	rs79273432	C	T	C	T	0.110164	0.022757	1.29999e-06	0.00231734	0.00236062	0.326265	23.4342
UKB-b-4070	Apple	AS	rs10938443	C	T	C	T	-0.0375718	0.00791389	2.1e-06	0.000906584	0.000609655	0.137004	22.5395
UKB-b-4070	Apple	AS	rs111964094	T	C	T	C	0.126433	0.027093	3.09999e-06	0.000457024	0.00214305	0.831125	21.7774
UKB-b-4070	Apple	AS	rs116587918	C	T	C	T	0.109134	0.0210667	2.19999e-07	0.00207928	0.00162336	0.200246	26.8366
UKB-b-4070	Apple	AS	rs12127789	T	G	T	G	0.0472787	0.00901548	1.6e-07	0.00045255	0.000693606	0.514105	27.5013
UKB-b-4070	Apple	AS	rs12948969	T	G	T	G	-0.0345022	0.00736728	2.80001e-06	0.000901429	0.000565048	0.110643	21.932
UKB-b-4070	Apple	AS	rs1347300	G	A	G	A	0.0377494	0.0078383	1.5e-06	-0.000111545	0.000605823	0.853918	23.194
UKB-b-4070	Apple	AS	rs1401190	C	T	C	T	0.0346773	0.00660709	1.5e-07	-0.000988233	0.000509021	0.0522059	27.5467
UKB-b-4070	Apple	AS	rs17767097	T	C	T	C	0.0387688	0.00848218	4.90004e-06	-0.00116856	0.000659912	0.0765985	20.8905
UKB-b-4070	Apple	AS	rs2030733	C	T	C	T	-0.030842	0.00590119	1.7e-07	0.000295635	0.000454298	0.515207	27.3153
UKB-b-4070	Apple	AS	rs28373108	A	G	A	G	0.0306316	0.00615138	6.4e-07	-0.000221255	0.000477661	0.643218	24.7967
UKB-b-4070	Apple	AS	rs2963826	T	C	T	C	0.0278743	0.0059774	3.09999e-06	-0.000109182	0.000460857	0.812726	21.7462
UKB-b-4070	Apple	AS	rs38618	G	A	G	A	-0.0766235	0.0163089	2.59998e-06	0.000949339	0.00126231	0.452013	22.0737
UKB-b-4070	Apple	AS	rs57320778	C	T	C	T	-0.0575678	0.0120755	1.89998e-06	-0.000258805	0.000928655	0.780484	22.7274
UKB-b-4070	Apple	AS	rs61926112	T	C	T	C	-0.0619975	0.0132959	3.09999e-06	-0.00122386	0.00101461	0.227724	21.7427
UKB-b-4070	Apple	AS	rs62354196	T	C	T	C	0.0389094	0.00796855	1e-06	-0.000522499	0.000609695	0.391454	23.8424
UKB-b-4070	Apple	AS	rs7195117	G	A	G	A	-0.0279944	0.00596154	2.69998e-06	0.000223265	0.000459984	0.627409	22.0509
UKB-b-4070	Apple	AS	rs7853153	A	G	A	G	-0.0770879	0.0160018	1.5e-06	-0.00351491	0.00122596	0.00414314	23.2078
UKB-b-4070	Apple	AS	rs7902193	C	T	C	T	-0.0281051	0.00584598	1.5e-06	0.000170864	0.000451628	0.705187	23.113
UKB-b-5362	Banana	AS	rs1010086	A	G	A	G	-0.0306423	0.00654541	2.80001e-06	-0.000614947	0.000500455	0.219157	21.9164
UKB-b-5362	Banana	AS	rs111386164	C	T	C	T	0.0656403	0.0135673	1.29999e-06	-0.000648255	0.00102809	0.528338	23.4075
UKB-b-5362	Banana	AS	rs116313346	T	A	T	A	-0.155917	0.033199	2.59998e-06	0.00211958	0.00243747	0.384529	22.0565
UKB-b-5362	Banana	AS	rs11725846	T	C	T	C	-0.0402355	0.00877828	4.60002e-06	-0.000583526	0.000676679	0.388502	21.0087
UKB-b-5362	Banana	AS	rs12144594	A	T	A	T	-0.0344345	0.00701006	8.99995e-07	-3.82915e-05	0.000537071	0.943161	24.1293
UKB-b-5362	Banana	AS	rs13112832	C	T	C	T	0.0318001	0.00666705	1.79999e-06	0.00029483	0.000510345	0.563462	22.7504
UKB-b-5362	Banana	AS	rs4841580	C	T	C	T	0.0350173	0.00596069	4.20001e-09	-0.000213957	0.000456608	0.63937	34.5122
UKB-b-5362	Banana	AS	rs4926303	T	C	T	C	-0.0841854	0.0176578	1.89998e-06	0.000422393	0.0013447	0.753434	22.73
UKB-b-5362	Banana	AS	rs6566594	T	C	T	C	0.0288148	0.00594992	1.29999e-06	0.000385345	0.000454655	0.396687	23.4536
UKB-b-5362	Banana	AS	rs693739	A	G	A	G	0.0726422	0.0150096	1.29999e-06	0.00205971	0.00112873	0.0680331	23.4229
UKB-b-5362	Banana	AS	rs73164291	T	A	T	A	0.0828553	0.0149482	2.99999e-08	0.000512768	0.00113423	0.651208	30.7229
UKB-b-5362	Banana	AS	rs7428779	T	C	T	C	0.0381376	0.00746298	3.2e-07	-0.00016568	0.00056828	0.770634	26.1145
UKB-b-5362	Banana	AS	rs75999182	G	A	G	A	0.0711448	0.0142514	5.99998e-07	0.000535475	0.00109379	0.624448	24.9213
UKB-b-5362	Banana	AS	rs76722032	T	C	T	C	-0.134813	0.0295125	4.90004e-06	-0.00253422	0.00239742	0.290485	20.8666
UKB-b-5362	Banana	AS	rs9830802	T	C	T	C	0.029999	0.0064827	3.69999e-06	-0.000863452	0.00049732	0.0825277	21.4142
UKB-b-588	Cucumber	AS	rs117632321	G	A	G	A	0.122494	0.0257669	2e-06	-0.00128231	0.00244221	0.599541	22.5998
UKB-b-588	Cucumber	AS	rs140812249	T	C	T	C	0.115581	0.025276	4.79999e-06	-0.00333906	0.00235162	0.155638	20.9101
UKB-b-588	Cucumber	AS	rs146884789	C	G	C	G	0.0805458	0.0173979	3.69999e-06	-0.00163566	0.001637	0.317708	21.4335
UKB-b-588	Cucumber	AS	rs150081540	A	G	A	G	0.115284	0.0244442	2.39999e-06	0.00176853	0.00226127	0.43416	22.2426
UKB-b-588	Cucumber	AS	rs183032803	G	T	G	T	0.12809	0.0272797	2.69998e-06	0.000754818	0.00248187	0.761027	22.0471
UKB-b-588	Cucumber	AS	rs2232354	G	T	G	T	-0.0276852	0.00602079	4.30002e-06	0.000636113	0.000566486	0.261476	21.1441
UKB-b-588	Cucumber	AS	rs28567375	A	C	A	C	0.0452419	0.00989381	4.79999e-06	0.000617695	0.000925927	0.504703	20.91
UKB-b-588	Cucumber	AS	rs35040843	T	C	T	C	-0.0260835	0.005398	1.40001e-06	-0.0002546	0.00050444	0.613756	23.3489
UKB-b-588	Cucumber	AS	rs4254639	T	C	T	C	0.0739741	0.0150366	8.70001e-07	0.000702662	0.00143139	0.623499	24.2025
UKB-b-588	Cucumber	AS	rs4343301	G	T	G	T	-0.0229319	0.0049433	3.50002e-06	2.49785e-05	0.000461244	0.956812	21.5202
UKB-b-588	Cucumber	AS	rs7328844	A	G	A	G	0.0321175	0.00665134	1.40001e-06	-0.000384571	0.000614037	0.531118	23.3166
UKB-b-588	Cucumber	AS	rs76515994	T	G	T	G	0.105543	0.0225387	2.80001e-06	0.00513471	0.00209056	0.014044	21.9281
UKB-b-588	Cucumber	AS	rs78250650	A	G	A	G	0.0975716	0.021137	3.89996e-06	0.00102736	0.00194996	0.598289	21.3089
UKB-b-588	Cucumber	AS	rs79041188	A	G	A	G	-0.089385	0.0186698	1.7e-06	0.00157184	0.00175587	0.370684	22.9219
UKB-b-588	Cucumber	AS	rs9289020	C	T	C	T	0.0504579	0.0102206	7.90005e-07	9.44792e-05	0.000963596	0.921894	24.3728
UKB-b-6154	Peach/Nectarine	AS	rs111855924	A	G	A	G	0.0457478	0.0091222	5.30005e-07	0.00213234	0.00136706	0.118806	25.1502
UKB-b-6154	Peach/Nectarine	AS	rs145003189	C	G	C	G	0.0737395	0.0141464	1.89998e-07	-0.000996484	0.00214171	0.641734	27.1712
UKB-b-6154	Peach/Nectarine	AS	rs149599449	T	C	T	C	0.0343938	0.00704262	1e-06	0.00255771	0.00104963	0.0148194	23.8502
UKB-b-6154	Peach/Nectarine	AS	rs184625579	T	C	T	C	-0.0747165	0.0158622	2.5e-06	0.00560815	0.00233488	0.0163106	22.1874
UKB-b-6154	Peach/Nectarine	AS	rs1917035	C	T	C	T	0.0235157	0.00506424	3.40001e-06	0.000165368	0.000766684	0.829227	21.5619
UKB-b-6154	Peach/Nectarine	AS	rs28542413	C	T	C	T	-0.0218003	0.00414344	1.40001e-07	0.000417977	0.000617168	0.498247	27.6823
UKB-b-6154	Peach/Nectarine	AS	rs2943329	T	G	T	G	-0.0433419	0.00923932	2.69998e-06	0.00184923	0.00138381	0.181444	22.0057
UKB-b-6154	Peach/Nectarine	AS	rs55696118	T	A	T	A	0.0406514	0.00836247	1.2e-06	0.000350988	0.00123739	0.776678	23.631
UKB-b-6154	Peach/Nectarine	AS	rs62140616	G	A	G	A	0.038962	0.00705577	3.40001e-08	0.000143494	0.00106349	0.892669	30.4925
UKB-b-6154	Peach/Nectarine	AS	rs6727287	A	G	A	G	-0.0153859	0.00315495	1.09999e-06	5.30052e-05	0.000472773	0.910732	23.7827
UKB-b-6154	Peach/Nectarine	AS	rs67873970	A	G	A	G	0.0290889	0.00570737	3.50002e-07	0.000571085	0.000863156	0.508212	25.9766
UKB-b-6154	Peach/Nectarine	AS	rs7006940	C	T	C	T	0.0300081	0.00638298	2.59998e-06	-0.00100614	0.000961745	0.295489	22.1019
UKB-b-6154	Peach/Nectarine	AS	rs73013804	T	G	T	G	0.047473	0.00991895	1.7e-06	-0.00091584	0.00148764	0.538137	22.9067
UKB-b-6154	Peach/Nectarine	AS	rs74506265	G	A	G	A	-0.0359119	0.0076631	2.80001e-06	-0.000383063	0.00116003	0.741235	21.9618
UKB-b-6154	Peach/Nectarine	AS	rs75548124	T	G	T	G	0.0527571	0.0114983	4.49997e-06	2.02427e-05	0.0017769	0.990911	21.0521
UKB-b-6154	Peach/Nectarine	AS	rs78476393	G	C	G	C	0.0803515	0.0154736	2.1e-07	-0.00392831	0.00250084	0.11623	26.9653
UKB-b-6154	Peach/Nectarine	AS	rs78907083	A	G	A	G	0.0286644	0.00591196	1.2e-06	-0.000196022	0.000874874	0.822713	23.5084
UKB-b-6218	Mango	AS	rs1051412	C	A	C	A	-0.00706414	0.00140288	4.79999e-07	-0.000801387	0.000457346	0.0797315	25.3558
UKB-b-6218	Mango	AS	rs10976627	A	G	A	G	0.0178035	0.00320468	2.80001e-08	-0.00049579	0.00103854	0.633084	30.8632
UKB-b-6218	Mango	AS	rs11223956	C	T	C	T	0.0188027	0.00405465	3.50002e-06	0.000568187	0.00133549	0.670507	21.5047
UKB-b-6218	Mango	AS	rs11595945	T	C	T	C	0.0151581	0.00330953	4.60002e-06	0.00150019	0.00109242	0.16967	20.9777
UKB-b-6218	Mango	AS	rs11623618	A	G	A	G	0.012839	0.00266939	1.5e-06	-0.00044561	0.000882153	0.613461	23.1333
UKB-b-6218	Mango	AS	rs11710157	T	G	T	G	-0.0261856	0.00541335	1.29999e-06	7.25132e-05	0.00180976	0.968039	23.3988
UKB-b-6218	Mango	AS	rs117322135	T	C	T	C	0.0334437	0.00711864	2.59998e-06	0.000436952	0.00227676	0.847806	22.0716
UKB-b-6218	Mango	AS	rs117770183	A	G	A	G	0.0187057	0.00355963	1.5e-07	0.000408888	0.00117059	0.726865	27.6146
UKB-b-6218	Mango	AS	rs13296704	G	A	G	A	0.0190378	0.00348946	4.90004e-08	0.000865081	0.00116067	0.456075	29.7658
UKB-b-6218	Mango	AS	rs141346780	A	G	A	G	0.028836	0.00628106	4.39997e-06	-0.000541385	0.00219935	0.805561	21.0768
UKB-b-6218	Mango	AS	rs143611250	C	A	C	A	0.0436725	0.00955598	4.90004e-06	0.00719259	0.00348105	0.0388097	20.8865
UKB-b-6218	Mango	AS	rs144115688	C	T	C	T	0.0422435	0.00726456	6.1e-09	-0.00376415	0.00235765	0.110362	33.8144
UKB-b-6218	Mango	AS	rs144431141	G	C	G	C	0.0229208	0.00496317	3.89996e-06	-0.000714345	0.00164032	0.663205	21.3276
UKB-b-6218	Mango	AS	rs145866231	A	G	A	G	0.0337711	0.00671813	5e-07	0.00235784	0.00220009	0.283853	25.2693
UKB-b-6218	Mango	AS	rs149223822	T	C	T	C	0.019245	0.00419725	4.49997e-06	0.00369574	0.00138151	0.00747016	21.0236
UKB-b-6218	Mango	AS	rs17837122	C	A	C	A	0.0416503	0.00893147	3.09999e-06	-0.0038405	0.00322687	0.233984	21.7466
UKB-b-6218	Mango	AS	rs2293122	C	G	C	G	0.00998349	0.00214711	3.29997e-06	-0.000831952	0.000701976	0.235956	21.62
UKB-b-6218	Mango	AS	rs2316231	A	G	A	G	0.00754694	0.00148387	3.69999e-07	-0.000613965	0.00048309	0.20376	25.8672
UKB-b-6218	Mango	AS	rs2622567	T	G	T	G	0.00802758	0.00162533	7.90005e-07	0.000466774	0.000527863	0.37655	24.3942
UKB-b-6218	Mango	AS	rs4888184	A	G	A	G	-0.0109047	0.00229428	2e-06	5.72855e-05	0.000751177	0.939212	22.591
UKB-b-6218	Mango	AS	rs530565	T	C	T	C	-0.0236908	0.00501824	2.30001e-06	0.000837823	0.00169252	0.62059	22.2873
UKB-b-6218	Mango	AS	rs58174879	C	T	C	T	0.0201905	0.00442262	5e-06	-0.00462764	0.00149322	0.00194124	20.8418
UKB-b-6218	Mango	AS	rs72662496	T	A	T	A	0.0197505	0.00413682	1.79999e-06	-0.000951143	0.00134071	0.478055	22.7941
UKB-b-6218	Mango	AS	rs76723741	C	T	C	T	0.0196959	0.00409715	1.5e-06	0.000863656	0.00132995	0.516086	23.1094
UKB-b-6218	Mango	AS	rs77258559	A	G	A	G	0.0206423	0.0043846	2.5e-06	0.00136024	0.00142953	0.341335	22.1644
UKB-b-6218	Mango	AS	rs78673059	A	G	A	G	0.0197277	0.00389176	4e-07	8.59056e-05	0.00127264	0.946182	25.6957
UKB-b-6218	Mango	AS	rs8009412	A	G	A	G	0.00703554	0.0014708	1.7e-06	0.00021412	0.000478018	0.654204	22.8817
UKB-b-6218	Mango	AS	rs838905	G	A	G	A	0.0178857	0.0038038	2.59998e-06	-0.000219604	0.00129118	0.864947	22.1094
UKB-b-6218	Mango	AS	rs912525	C	T	C	T	0.00764654	0.00159544	1.6e-06	0.000743636	0.000517621	0.150821	22.9704
UKB-b-730	Tomato	AS	rs114826856	A	G	A	G	0.190524	0.040171	2.1e-06	0.00425618	0.00229185	0.0632995	22.4944
UKB-b-730	Tomato	AS	rs117498265	G	T	G	T	0.0975347	0.0184428	1.2e-07	-0.000678598	0.0010322	0.510908	27.9682
UKB-b-730	Tomato	AS	rs11781542	T	G	T	G	-0.0445974	0.00930249	1.6e-06	-0.000390176	0.00051911	0.452278	22.9837
UKB-b-730	Tomato	AS	rs12607299	C	G	C	G	0.0398478	0.00864531	4e-06	-0.000121135	0.00048642	0.803335	21.2446
UKB-b-730	Tomato	AS	rs2281147	A	T	A	T	-0.0519952	0.0107502	1.29999e-06	-0.000263122	0.000600111	0.661056	23.3934
UKB-b-730	Tomato	AS	rs2367001	T	G	T	G	-0.0651529	0.0133681	1.09999e-06	-7.65914e-05	0.000747	0.918334	23.7535
UKB-b-730	Tomato	AS	rs7009202	T	C	T	C	0.0475527	0.0101355	2.69998e-06	-0.000670016	0.000574698	0.243673	22.012
UKB-b-730	Tomato	AS	rs76800056	G	A	G	A	0.0825635	0.0173097	1.79999e-06	-0.000399072	0.000986648	0.685866	22.7508
UKB-b-730	Tomato	AS	rs7718343	G	T	G	T	0.0540886	0.0110538	9.90011e-07	-0.000508517	0.00062433	0.415359	23.9435
UKB-b-730	Tomato	AS	rs9953073	T	C	T	C	-0.065445	0.0129007	3.89996e-07	-0.000739185	0.000720899	0.305192	25.7351
UKB-b-7420	Courgette	AS	rs114359626	G	A	G	A	0.095327	0.0192413	7.29995e-07	0.00134728	0.00266988	0.613826	24.545
UKB-b-7420	Courgette	AS	rs114874934	T	G	T	G	0.0729417	0.0154729	2.39999e-06	-0.000484781	0.0020816	0.815848	22.2233
UKB-b-7420	Courgette	AS	rs11683704	C	T	C	T	-0.0215946	0.00373947	7.69999e-09	6.15786e-05	0.000507267	0.90338	33.348
UKB-b-7420	Courgette	AS	rs116875006	A	G	A	G	0.0574249	0.0121732	2.39999e-06	-0.00461629	0.00174674	0.00822281	22.2531
UKB-b-7420	Courgette	AS	rs12224049	T	G	T	G	0.0362023	0.0073512	8.40001e-07	-0.000808707	0.00100026	0.418806	24.2525
UKB-b-7420	Courgette	AS	rs1287075	A	G	A	G	0.0174025	0.00365183	1.89998e-06	0.000458755	0.000494703	0.353753	22.7092
UKB-b-7420	Courgette	AS	rs142612411	T	A	T	A	0.0837882	0.0170961	9.49992e-07	0.00226529	0.00225137	0.314329	24.0199
UKB-b-7420	Courgette	AS	rs17577288	C	T	C	T	-0.0198461	0.00415589	1.79999e-06	0.00124617	0.000564326	0.0272276	22.8046
UKB-b-7420	Courgette	AS	rs181239607	G	T	G	T	0.0652511	0.0135528	1.5e-06	0.00147995	0.00179721	0.41024	23.1802
UKB-b-7420	Courgette	AS	rs184911203	T	C	T	C	0.0675953	0.0148068	5e-06	-0.000642652	0.00203298	0.751917	20.8406
UKB-b-7420	Courgette	AS	rs2279893	C	A	C	A	0.0581683	0.0124127	2.80001e-06	0.000783525	0.00175495	0.655262	21.9604
UKB-b-7420	Courgette	AS	rs62432357	T	C	T	C	-0.0204466	0.00403315	4e-07	-0.000316234	0.000548308	0.564112	25.7012
UKB-b-7420	Courgette	AS	rs6859913	A	G	A	G	-0.0316786	0.00581946	5.19996e-08	0.00140433	0.000789956	0.0754484	29.6324
UKB-b-7420	Courgette	AS	rs6877827	A	C	A	C	0.0557797	0.0115748	1.40001e-06	0.00128875	0.00156885	0.411384	23.2234
UKB-b-7420	Courgette	AS	rs72734891	G	A	G	A	0.0300069	0.00646402	3.40001e-06	0.000612191	0.000876695	0.484992	21.5495
UKB-b-7420	Courgette	AS	rs77132876	G	C	G	C	0.0575553	0.0121546	2.19999e-06	5.81925e-05	0.00163936	0.971683	22.4228
UKB-b-7420	Courgette	AS	rs77575696	A	G	A	G	-0.0399645	0.00826433	1.29999e-06	0.000314947	0.00111528	0.777643	23.3848
UKB-b-7420	Courgette	AS	rs77959176	C	T	C	T	0.02605	0.005632	3.69999e-06	-0.00020796	0.000762617	0.785089	21.3939
UKB-b-7420	Courgette	AS	rs79357024	A	G	A	G	0.0567919	0.0107898	1.40001e-07	-0.00167417	0.00147904	0.257663	27.7042
UKB-b-7420	Courgette	AS	rs7969412	T	C	T	C	0.0206595	0.00439685	2.59998e-06	-9.11552e-05	0.000597873	0.87882	22.0778
UKB-b-812	Spinach	AS	rs111686396	C	T	C	T	0.0733675	0.0159171	4e-06	0.00282798	0.00265378	0.286587	21.2461
UKB-b-812	Spinach	AS	rs117367361	G	A	G	A	0.0524902	0.0106787	8.9e-07	0.00100971	0.00166456	0.54412	24.1613
UKB-b-812	Spinach	AS	rs11921267	C	T	C	T	0.0156763	0.00330127	2e-06	0.00131137	0.000520197	0.0117058	22.5489
UKB-b-812	Spinach	AS	rs1218593	C	T	C	T	0.0464459	0.0100575	3.89996e-06	-9.92237e-05	0.00161786	0.951096	21.3263
UKB-b-812	Spinach	AS	rs12230643	C	T	C	T	0.0161607	0.00323954	6.1e-07	0.000324756	0.000508825	0.523314	24.8859
UKB-b-812	Spinach	AS	rs12423474	A	C	A	C	0.0497295	0.0104748	2.1e-06	-0.000408701	0.00169984	0.809993	22.5391
UKB-b-812	Spinach	AS	rs12529199	T	C	T	C	-0.0214821	0.00445924	1.5e-06	-0.000905043	0.000698885	0.195328	23.2077
UKB-b-812	Spinach	AS	rs1774075	G	A	G	A	-0.0418487	0.00810795	2.5e-07	-0.00112138	0.00128325	0.382197	26.6405
UKB-b-812	Spinach	AS	rs184384547	A	T	A	T	0.0616008	0.0133189	3.69999e-06	-0.000719526	0.00214276	0.737026	21.3912
UKB-b-812	Spinach	AS	rs184423582	A	C	A	C	0.0998492	0.0200983	6.80002e-07	0.00594196	0.00318387	0.062004	24.6814
UKB-b-812	Spinach	AS	rs191235830	C	T	C	T	0.0546141	0.011214	1.09999e-06	-0.00241412	0.00179487	0.178623	23.7186
UKB-b-812	Spinach	AS	rs4748951	G	C	G	C	-0.0410071	0.00819681	5.60003e-07	0.000242375	0.00127521	0.849257	25.0281
UKB-b-812	Spinach	AS	rs6850702	A	T	A	T	-0.0164469	0.00348765	2.39999e-06	-0.000368255	0.00054741	0.501124	22.2383
UKB-b-812	Spinach	AS	rs72741427	T	A	T	A	0.0843498	0.0180381	2.90001e-06	0.00212388	0.00285614	0.457107	21.8669
UKB-b-812	Spinach	AS	rs76334742	C	A	C	A	0.0405705	0.00884683	4.49997e-06	-0.00163494	0.00140192	0.243526	21.0303
UKB-b-812	Spinach	AS	rs78501414	T	C	T	C	0.0603358	0.0132196	5e-06	-0.000457853	0.00211662	0.828744	20.8312
UKB-b-8124	Onion	AS	rs113181638	C	T	C	T	0.0840071	0.018177	3.79997e-06	0.00247251	0.00155456	0.111725	21.3593
UKB-b-8124	Onion	AS	rs117193414	C	T	C	T	0.0986988	0.0194703	4e-07	0.000456985	0.00164665	0.781378	25.6968
UKB-b-8124	Onion	AS	rs11961853	T	C	T	C	-0.0339686	0.00707667	1.6e-06	-0.000457161	0.000593868	0.441418	23.0408
UKB-b-8124	Onion	AS	rs12464142	A	C	A	C	0.0494773	0.0104405	2.1e-06	-0.000526194	0.000889924	0.554335	22.4579
UKB-b-8124	Onion	AS	rs1318772	G	A	G	A	0.0377861	0.00800169	2.30001e-06	0.00121901	0.000677005	0.0717695	22.2998
UKB-b-8124	Onion	AS	rs144108770	T	C	T	C	0.0858673	0.0182056	2.39999e-06	-0.000274411	0.00152482	0.857182	22.2457
UKB-b-8124	Onion	AS	rs146199307	A	G	A	G	0.141522	0.0280054	4.30002e-07	-0.0033387	0.00241387	0.166626	25.5367
UKB-b-8124	Onion	AS	rs1467978	C	A	C	A	-0.0282442	0.00557323	4e-07	-0.000533719	0.000469087	0.255212	25.6829
UKB-b-8124	Onion	AS	rs188458079	C	T	C	T	0.180267	0.0341774	1.29999e-07	0.00112588	0.00282105	0.68982	27.8198
UKB-b-8124	Onion	AS	rs4378921	T	C	T	C	0.0354315	0.00763136	3.40001e-06	0.000151572	0.000641463	0.813207	21.5563
UKB-b-8124	Onion	AS	rs6890703	T	C	T	C	-0.0287198	0.00593368	1.29999e-06	0.000897632	0.000500423	0.0728551	23.4269
UKB-b-8124	Onion	AS	rs7511986	A	G	A	G	0.0269225	0.00582303	3.79997e-06	0.00116137	0.000490531	0.0179056	21.3763
UKB-b-8124	Onion	AS	rs783494	C	T	C	T	0.0247328	0.0054065	4.79999e-06	-0.000790787	0.000455068	0.0822584	20.9273
UKB-b-8124	Onion	AS	rs79181049	A	G	A	G	0.0669954	0.0146609	4.90004e-06	0.000447984	0.00122229	0.713983	20.8818
UKB-b-8124	Onion	AS	rs9640159	G	T	G	T	0.0250739	0.00543491	4e-06	-0.000159224	0.000457469	0.7278	21.2843
UKB-b-8887	Berry	AS	rs113544454	A	G	A	G	0.100281	0.0219199	4.79999e-06	-0.00133231	0.00225292	0.554273	20.9296
UKB-b-8887	Berry	AS	rs12964409	G	C	G	C	0.0242745	0.00527433	4.20001e-06	-0.000683253	0.000532032	0.199062	21.182
UKB-b-8887	Berry	AS	rs149701248	A	T	A	T	0.0894336	0.0186435	1.6e-06	0.000739148	0.00186705	0.692185	23.0116
UKB-b-8887	Berry	AS	rs1498885	G	A	G	A	0.0251004	0.00512529	9.69996e-07	-3.38712e-05	0.000518324	0.947897	23.9842
UKB-b-8887	Berry	AS	rs1806192	G	T	G	T	0.0271159	0.00591292	4.49997e-06	4.90812e-05	0.000601133	0.934927	21.0302
UKB-b-8887	Berry	AS	rs449233	C	T	C	T	0.058956	0.0122934	1.6e-06	0.0010243	0.00124075	0.409059	22.9992
UKB-b-8887	Berry	AS	rs6064351	G	A	G	A	0.0285395	0.00551047	2.19999e-07	-0.000914587	0.000555601	0.0997401	26.8235
UKB-b-8887	Berry	AS	rs696217	T	G	T	G	0.0372671	0.00813168	4.60002e-06	-0.000468935	0.000832423	0.573206	21.0035
UKB-b-8887	Berry	AS	rs72665864	A	G	A	G	0.0440463	0.00940901	2.90001e-06	0.000967522	0.000963477	0.315283	21.9145
UKB-b-8887	Berry	AS	rs72791977	A	G	A	G	0.0845604	0.0184252	4.39997e-06	-0.000766313	0.00192364	0.690361	21.0625
UKB-b-8887	Berry	AS	rs74512738	C	T	C	T	0.106483	0.0204009	1.79999e-07	-0.000927199	0.00205518	0.651881	27.2434
UKB-b-8887	Berry	AS	rs7658609	T	C	T	C	-0.0246994	0.00528198	2.90001e-06	0.000219957	0.000539462	0.683469	21.8665
UKB-b-8887	Berry	AS	rs78192709	C	G	C	G	-0.0620647	0.0126632	9.49992e-07	0.00128539	0.00126406	0.309213	24.0216
UKB-b-905	Cauliflower	AS	rs115503647	G	A	G	A	0.0489497	0.00929524	1.40001e-07	-0.00176458	0.00100319	0.0785814	27.7319
UKB-b-905	Cauliflower	AS	rs117040088	A	C	A	C	0.0624925	0.0118278	1.29999e-07	0.000496618	0.00129624	0.70163	27.9157
UKB-b-905	Cauliflower	AS	rs12549871	G	A	G	A	0.0192449	0.00419861	4.60002e-06	0.00022177	0.000460325	0.629972	21.0097
UKB-b-905	Cauliflower	AS	rs144642750	A	G	A	G	0.105066	0.0228191	4.09996e-06	0.000692891	0.00256556	0.787104	21.1996
UKB-b-905	Cauliflower	AS	rs149923272	C	T	C	T	0.106579	0.0215819	7.90005e-07	0.00417499	0.00235516	0.0762799	24.3873
UKB-b-905	Cauliflower	AS	rs17401217	G	A	G	A	0.0317112	0.00658867	1.5e-06	0.000112187	0.000715369	0.875384	23.1649
UKB-b-905	Cauliflower	AS	rs17756840	T	C	T	C	0.019283	0.00415748	3.50002e-06	-0.000527234	0.000455657	0.247239	21.5124
UKB-b-905	Cauliflower	AS	rs328960	A	T	A	T	-0.0260608	0.00558678	3.09999e-06	-0.000897057	0.000611146	0.142152	21.7597
UKB-b-905	Cauliflower	AS	rs55662076	T	A	T	A	-0.0350974	0.00716233	9.59997e-07	-4.33903e-05	0.000777869	0.955516	24.0127
UKB-b-905	Cauliflower	AS	rs62179283	A	G	A	G	0.0241773	0.00520118	3.29997e-06	0.00142938	0.000565541	0.01149	21.6079
UKB-b-905	Cauliflower	AS	rs74805957	T	C	T	C	0.0675128	0.0142577	2.19999e-06	-0.000431295	0.00154595	0.780258	22.4219
UKB-b-905	Cauliflower	AS	rs79089855	T	C	T	C	0.063025	0.0134067	2.59998e-06	0.000184368	0.00145091	0.898884	22.0995
UKB-b-905	Cauliflower	AS	rs848788	C	T	C	T	-0.0198641	0.00433382	4.60002e-06	0.000157017	0.00047157	0.739159	21.0085
UKB-b-905	Cauliflower	AS	rs881150	A	T	A	T	0.024472	0.00472883	2.30001e-07	0.000617337	0.000511992	0.227913	26.7813

## Sheet: Table S4
Supplementary Table 4 : sentivity test using the "leat-one-out" approach for the association analyses between spceific fruits/vegetables and atherosclerosis
id.exposure	Exposure	Outcome	SNP	beta	se	p
UKB-b-10793	Pear	AS	rs111598442	0.00960128	0.00804429	0.232654
UKB-b-10793	Pear	AS	rs114476136	0.00715552	0.00894901	0.42395
UKB-b-10793	Pear	AS	rs115587374	0.00540678	0.00897452	0.546869
UKB-b-10793	Pear	AS	rs116740634	0.00404934	0.00873507	0.642954
UKB-b-10793	Pear	AS	rs138721349	0.00351749	0.00850346	0.679128
UKB-b-10793	Pear	AS	rs141930514	0.00324652	0.00839985	0.699128
UKB-b-10793	Pear	AS	rs142073328	0.00789776	0.00883153	0.371178
UKB-b-10793	Pear	AS	rs1609494	0.00953763	0.00842903	0.257836
UKB-b-10793	Pear	AS	rs17484600	0.006839	0.0090453	0.449599
UKB-b-10793	Pear	AS	rs1873849	0.00651017	0.00899218	0.469077
UKB-b-10793	Pear	AS	rs34798770	0.00343031	0.00851863	0.687181
UKB-b-10793	Pear	AS	rs4744	0.00897806	0.00855408	0.293918
UKB-b-10793	Pear	AS	rs4953674	0.00415794	0.00884146	0.638157
UKB-b-10793	Pear	AS	rs59427628	0.00446113	0.00880087	0.612227
UKB-b-10793	Pear	AS	rs6985457	0.00587223	0.00899745	0.513979
UKB-b-10793	Pear	AS	rs9512379	0.00823184	0.00884946	0.352263
UKB-b-10793	Pear	AS	All	0.00617749	0.00844326	0.464383
UKB-b-10932	Sweet pepper	AS	rs113397084	0.00370233	0.00674761	0.58322
UKB-b-10932	Sweet pepper	AS	rs1267469	0.00298488	0.00683527	0.662337
UKB-b-10932	Sweet pepper	AS	rs186726688	0.00402466	0.00679495	0.553649
UKB-b-10932	Sweet pepper	AS	rs28608590	0.00331659	0.00676235	0.623817
UKB-b-10932	Sweet pepper	AS	rs34710626	9.3594e-05	0.00674593	0.98893
UKB-b-10932	Sweet pepper	AS	rs62188982	0.00578472	0.00673859	0.390646
UKB-b-10932	Sweet pepper	AS	rs62286519	0.00301274	0.00676942	0.656283
UKB-b-10932	Sweet pepper	AS	rs77729859	0.00198679	0.00676716	0.769069
UKB-b-10932	Sweet pepper	AS	rs78836938	0.00524409	0.00674668	0.436991
UKB-b-10932	Sweet pepper	AS	rs79955297	0.00257885	0.00678193	0.703757
UKB-b-10932	Sweet pepper	AS	rs7997705	0.00185002	0.00672506	0.783245
UKB-b-10932	Sweet pepper	AS	All	0.00314373	0.00644999	0.625975
UKB-b-1164	Pineapple	AS	rs111799849	-0.00894684	0.0133062	0.501341
UKB-b-1164	Pineapple	AS	rs114311510	0.00515647	0.0126577	0.683729
UKB-b-1164	Pineapple	AS	rs116956726	-0.00181207	0.0151335	0.90469
UKB-b-1164	Pineapple	AS	rs144823522	-0.00902968	0.0138766	0.515232
UKB-b-1164	Pineapple	AS	rs149078766	0.00213781	0.0143028	0.881184
UKB-b-1164	Pineapple	AS	rs1701827	-0.00541266	0.0147773	0.714154
UKB-b-1164	Pineapple	AS	rs2454222	-0.00340296	0.0151937	0.82278
UKB-b-1164	Pineapple	AS	rs3096085	-0.0011703	0.0150613	0.938065
UKB-b-1164	Pineapple	AS	rs3917551	-0.00486664	0.0149385	0.744593
UKB-b-1164	Pineapple	AS	rs62007226	-0.00287916	0.0151499	0.849275
UKB-b-1164	Pineapple	AS	rs62105556	-0.00121535	0.0150974	0.935839
UKB-b-1164	Pineapple	AS	rs72771953	0.00268256	0.0141061	0.849176
UKB-b-1164	Pineapple	AS	rs75055053	-0.00342041	0.0152389	0.822405
UKB-b-1164	Pineapple	AS	rs77093146	-0.001865	0.0151409	0.901967
UKB-b-1164	Pineapple	AS	rs79253624	-0.00399669	0.0150492	0.790566
UKB-b-1164	Pineapple	AS	rs79943840	-0.00246159	0.015229	0.871591
UKB-b-1164	Pineapple	AS	All	-0.00252754	0.0141945	0.858671
UKB-b-12051	Grape	AS	rs10497191	-0.00148838	0.00899337	0.868553
UKB-b-12051	Grape	AS	rs10915419	-0.00742025	0.00896894	0.408052
UKB-b-12051	Grape	AS	rs117720571	-0.00802897	0.00835036	0.336295
UKB-b-12051	Grape	AS	rs139167288	-0.00222018	0.00910141	0.807279
UKB-b-12051	Grape	AS	rs139190506	-0.00592741	0.00927248	0.522662
UKB-b-12051	Grape	AS	rs140661104	-0.00284739	0.00931865	0.759941
UKB-b-12051	Grape	AS	rs185089240	-0.00218999	0.00921163	0.812081
UKB-b-12051	Grape	AS	rs62355507	0.00015176	0.00818887	0.985214
UKB-b-12051	Grape	AS	rs9320216	-0.00801744	0.0082662	0.332093
UKB-b-12051	Grape	AS	All	-0.00422256	0.0083556	0.613308
UKB-b-13520	Orange	AS	rs117741304	-0.00423762	0.00978773	0.665049
UKB-b-13520	Orange	AS	rs1188537	0.000870641	0.00982808	0.92941
UKB-b-13520	Orange	AS	rs12661263	-0.00837204	0.00979213	0.392565
UKB-b-13520	Orange	AS	rs2225962	-0.00578752	0.00984008	0.556427
UKB-b-13520	Orange	AS	rs2760994	-0.00919201	0.00985609	0.351015
UKB-b-13520	Orange	AS	rs4782961	-0.00414767	0.00981789	0.672689
UKB-b-13520	Orange	AS	rs66957934	-0.00614991	0.00991363	0.535028
UKB-b-13520	Orange	AS	rs72758819	-0.00936396	0.00977846	0.338259
UKB-b-13520	Orange	AS	All	-0.00579921	0.00919185	0.528101
UKB-b-14145	Celery	AS	rs111573260	-0.00111236	0.00627262	0.859244
UKB-b-14145	Celery	AS	rs116191942	-0.00165103	0.00628937	0.792928
UKB-b-14145	Celery	AS	rs1168550	0.000884753	0.00627646	0.887899
UKB-b-14145	Celery	AS	rs117343799	6.33827e-06	0.00628615	0.999195
UKB-b-14145	Celery	AS	rs12136373	0.00127034	0.00631368	0.840539
UKB-b-14145	Celery	AS	rs12551354	0.000395232	0.00626495	0.949698
UKB-b-14145	Celery	AS	rs139795526	-0.00134957	0.00627526	0.82972
UKB-b-14145	Celery	AS	rs143043085	0.000312829	0.00630178	0.960408
UKB-b-14145	Celery	AS	rs144837581	-0.00074067	0.0062851	0.90619
UKB-b-14145	Celery	AS	rs2173148	0.000430394	0.00628649	0.945417
UKB-b-14145	Celery	AS	rs3110454	-0.0019863	0.00628808	0.752091
UKB-b-14145	Celery	AS	rs59063355	0.000212349	0.0062809	0.97303
UKB-b-14145	Celery	AS	rs61990752	-0.0023764	0.00627972	0.705115
UKB-b-14145	Celery	AS	rs72909401	-0.000918243	0.00628379	0.88382
UKB-b-14145	Celery	AS	rs73169197	-0.00264568	0.00631723	0.675359
UKB-b-14145	Celery	AS	rs79810016	0.00103395	0.0063341	0.870333
UKB-b-14145	Celery	AS	rs9409285	0.00125569	0.00629919	0.841996
UKB-b-14145	Celery	AS	All	-0.000411854	0.00610241	0.946191
UKB-b-14182	Plum	AS	rs111701790	-0.00567844	0.00772986	0.462577
UKB-b-14182	Plum	AS	rs117853141	-0.00686439	0.00774795	0.375638
UKB-b-14182	Plum	AS	rs118089775	-0.00668849	0.00794595	0.399929
UKB-b-14182	Plum	AS	rs4747673	-0.0114981	0.00773442	0.137118
UKB-b-14182	Plum	AS	rs58510658	-0.00889732	0.00778237	0.252928
UKB-b-14182	Plum	AS	rs60122509	-0.00952447	0.00772968	0.217876
UKB-b-14182	Plum	AS	rs62187193	-0.0085702	0.00782676	0.273522
UKB-b-14182	Plum	AS	rs71578258	-0.0107837	0.00772743	0.162863
UKB-b-14182	Plum	AS	rs7259991	-0.00932711	0.00770241	0.225921
UKB-b-14182	Plum	AS	rs73039061	-0.0098123	0.00777102	0.206705
UKB-b-14182	Plum	AS	rs76261861	-0.00968317	0.00771587	0.209491
UKB-b-14182	Plum	AS	rs80030728	-0.00662756	0.00777113	0.393746
UKB-b-14182	Plum	AS	All	-0.00867381	0.00743408	0.243306
UKB-b-15601	Broccoli	AS	rs10982277	-0.00295359	0.00623134	0.635507
UKB-b-15601	Broccoli	AS	rs113230204	-0.00060972	0.00623893	0.922148
UKB-b-15601	Broccoli	AS	rs11613757	-0.00426358	0.00635153	0.50205
UKB-b-15601	Broccoli	AS	rs12002520	-0.0028929	0.00628548	0.645336
UKB-b-15601	Broccoli	AS	rs150551823	-0.00316545	0.00621191	0.610347
UKB-b-15601	Broccoli	AS	rs2382312	-0.00452587	0.00627046	0.470432
UKB-b-15601	Broccoli	AS	rs56120169	0.000927462	0.00625376	0.882102
UKB-b-15601	Broccoli	AS	rs7540542	-0.00211038	0.00631569	0.738267
UKB-b-15601	Broccoli	AS	All	-0.00244175	0.00586452	0.677147
UKB-b-16710	Carrot	AS	rs116391685	0.000244718	0.00683137	0.971424
UKB-b-16710	Carrot	AS	rs11681135	-0.00132748	0.00670538	0.843066
UKB-b-16710	Carrot	AS	rs16898247	0.00288017	0.00668054	0.666376
UKB-b-16710	Carrot	AS	rs28656094	0.00423391	0.00687364	0.537919
UKB-b-16710	Carrot	AS	rs4375234	0.00235558	0.00670337	0.725287
UKB-b-16710	Carrot	AS	All	0.0016648	0.00604411	0.782976
UKB-b-17223	Garlic	AS	rs11600909	-0.0131371	0.00737845	0.0749996
UKB-b-17223	Garlic	AS	rs138637793	-0.0160711	0.00768431	0.0364904
UKB-b-17223	Garlic	AS	rs141575721	-0.0124503	0.00720642	0.0840474
UKB-b-17223	Garlic	AS	rs143374250	-0.0170261	0.00750519	0.0232937
UKB-b-17223	Garlic	AS	rs147518355	-0.0176083	0.00733777	0.0164094
UKB-b-17223	Garlic	AS	rs17640594	-0.0148012	0.00769409	0.0543908
UKB-b-17223	Garlic	AS	rs2111374	-0.0144126	0.00766673	0.0601232
UKB-b-17223	Garlic	AS	rs2574953	-0.0153399	0.00772087	0.0469428
UKB-b-17223	Garlic	AS	rs4584661	-0.0175994	0.0072717	0.0155098
UKB-b-17223	Garlic	AS	rs56269735	-0.0116465	0.00660235	0.0777318
UKB-b-17223	Garlic	AS	rs56317696	-0.0172788	0.00749068	0.0210716
UKB-b-17223	Garlic	AS	rs60010968	-0.0165547	0.007613	0.0296651
UKB-b-17223	Garlic	AS	rs62081074	-0.0142228	0.00765061	0.0630221
UKB-b-17223	Garlic	AS	rs6835673	-0.015601	0.0077321	0.0436227
UKB-b-17223	Garlic	AS	rs72780997	-0.0147674	0.00771477	0.0555981
UKB-b-17223	Garlic	AS	rs74679312	-0.0173392	0.00753128	0.0213188
UKB-b-17223	Garlic	AS	rs77374784	-0.0163614	0.00763147	0.0320384
UKB-b-17223	Garlic	AS	rs78818759	-0.0135641	0.00755612	0.0726353
UKB-b-17223	Garlic	AS	All	-0.0153219	0.00729275	0.0356432
UKB-b-18007	Potatoes	AS	rs111760027	0.0022597	0.00451164	0.61647
UKB-b-18007	Potatoes	AS	rs117282450	0.0019694	0.00461802	0.669773
UKB-b-18007	Potatoes	AS	rs12514848	0.00175738	0.00450851	0.696691
UKB-b-18007	Potatoes	AS	rs145471075	0.00251551	0.00447714	0.574213
UKB-b-18007	Potatoes	AS	rs1614617	0.00173012	0.00448326	0.699567
UKB-b-18007	Potatoes	AS	rs16841871	0.00350028	0.00448488	0.435119
UKB-b-18007	Potatoes	AS	rs61911616	0.00111163	0.00448051	0.804053
UKB-b-18007	Potatoes	AS	rs79385065	0.00179304	0.00448408	0.689254
UKB-b-18007	Potatoes	AS	rs9962730	-0.000300688	0.00454054	0.9472
UKB-b-18007	Potatoes	AS	All	0.00181955	0.00425135	0.668657
UKB-b-18758	Grapefruit	AS	rs116982845	0.0255287	0.0165671	0.123335
UKB-b-18758	Grapefruit	AS	rs117297639	0.0332438	0.0165473	0.0445351
UKB-b-18758	Grapefruit	AS	rs117579717	0.0247809	0.0165288	0.133807
UKB-b-18758	Grapefruit	AS	rs13027142	0.0270634	0.0165425	0.101841
UKB-b-18758	Grapefruit	AS	rs141702692	0.0195657	0.0166036	0.238639
UKB-b-18758	Grapefruit	AS	rs149410520	0.0262884	0.0165074	0.111267
UKB-b-18758	Grapefruit	AS	rs150490131	0.022889	0.0165493	0.166642
UKB-b-18758	Grapefruit	AS	rs17462840	0.0190136	0.0166194	0.252597
UKB-b-18758	Grapefruit	AS	rs28569399	0.0204671	0.0165696	0.216748
UKB-b-18758	Grapefruit	AS	rs58148876	0.0294999	0.0165541	0.0747453
UKB-b-18758	Grapefruit	AS	rs61919156	0.0226884	0.0165482	0.17036
UKB-b-18758	Grapefruit	AS	rs67996343	0.0241644	0.0165958	0.145377
UKB-b-18758	Grapefruit	AS	rs72861422	0.0277934	0.0165286	0.0926596
UKB-b-18758	Grapefruit	AS	rs7293017	0.026867	0.0165287	0.104062
UKB-b-18758	Grapefruit	AS	rs74352714	0.020245	0.0165519	0.221284
UKB-b-18758	Grapefruit	AS	rs75128811	0.0276165	0.0165203	0.0945887
UKB-b-18758	Grapefruit	AS	rs77584237	0.0235626	0.016597	0.155699
UKB-b-18758	Grapefruit	AS	All	0.024789	0.016062	0.122751
UKB-b-19862	Melon	AS	rs116518349	0.012891	0.0102775	0.209736
UKB-b-19862	Melon	AS	rs117641063	0.0130223	0.0103368	0.207741
UKB-b-19862	Melon	AS	rs139186326	0.0142157	0.0103232	0.168491
UKB-b-19862	Melon	AS	rs142872754	0.0168158	0.010348	0.104157
UKB-b-19862	Melon	AS	rs148224585	0.0128066	0.0103424	0.215619
UKB-b-19862	Melon	AS	rs148470410	0.00814382	0.0103339	0.430655
UKB-b-19862	Melon	AS	rs1946579	0.0146619	0.0103097	0.154984
UKB-b-19862	Melon	AS	rs35725057	0.0123749	0.0103082	0.229948
UKB-b-19862	Melon	AS	rs4053618	0.0108553	0.0103195	0.292835
UKB-b-19862	Melon	AS	rs4676860	0.0144507	0.0103267	0.161707
UKB-b-19862	Melon	AS	rs547568473	0.0133397	0.0102817	0.194485
UKB-b-19862	Melon	AS	rs62019153	0.0140335	0.0103498	0.175126
UKB-b-19862	Melon	AS	rs72693501	0.0102741	0.0103109	0.31904
UKB-b-19862	Melon	AS	rs72736578	0.00988384	0.0103765	0.340834
UKB-b-19862	Melon	AS	rs73212411	0.0140933	0.0102883	0.17074
UKB-b-19862	Melon	AS	rs75040752	0.0114282	0.0103129	0.267798
UKB-b-19862	Melon	AS	rs79072120	0.0116333	0.0103281	0.260007
UKB-b-19862	Melon	AS	rs79508714	0.0123836	0.0103044	0.22945
UKB-b-19862	Melon	AS	rs9943276	0.0150893	0.0102823	0.142239
UKB-b-19862	Melon	AS	All	0.0127597	0.0100437	0.203933
UKB-b-1996	Vegetable	AS	rs1004549	-0.00687202	0.00555197	0.215804
UKB-b-1996	Vegetable	AS	rs1007190	-0.0066729	0.00555434	0.229602
UKB-b-1996	Vegetable	AS	rs1011530	-0.00642616	0.00554666	0.246634
UKB-b-1996	Vegetable	AS	rs1011939	-0.00603011	0.00551396	0.274127
UKB-b-1996	Vegetable	AS	rs1019957	-0.00720287	0.00553975	0.193527
UKB-b-1996	Vegetable	AS	rs1052352	-0.00607397	0.00552927	0.271981
UKB-b-1996	Vegetable	AS	rs10819082	-0.00529187	0.00542642	0.329459
UKB-b-1996	Vegetable	AS	rs10960390	-0.0069829	0.00555234	0.208518
UKB-b-1996	Vegetable	AS	rs11125813	-0.00700675	0.00555209	0.206948
UKB-b-1996	Vegetable	AS	rs11209952	-0.00712168	0.00554024	0.198637
UKB-b-1996	Vegetable	AS	rs112179509	-0.00702627	0.00554549	0.205147
UKB-b-1996	Vegetable	AS	rs11223775	-0.00689546	0.00555255	0.21429
UKB-b-1996	Vegetable	AS	rs114497213	-0.00631842	0.00553344	0.253512
UKB-b-1996	Vegetable	AS	rs115312977	-0.00608961	0.00550428	0.268579
UKB-b-1996	Vegetable	AS	rs11609549	-0.00623636	0.00553228	0.259629
UKB-b-1996	Vegetable	AS	rs11646082	-0.00664651	0.00555338	0.231369
UKB-b-1996	Vegetable	AS	rs116519380	-0.00700766	0.00554864	0.206607
UKB-b-1996	Vegetable	AS	rs11657639	-0.00651602	0.00554878	0.240269
UKB-b-1996	Vegetable	AS	rs11710277	-0.00698567	0.00554712	0.20791
UKB-b-1996	Vegetable	AS	rs117443106	-0.00788042	0.00542628	0.146427
UKB-b-1996	Vegetable	AS	rs117996258	-0.00658013	0.00555073	0.235838
UKB-b-1996	Vegetable	AS	rs11824377	-0.00677212	0.00555794	0.223049
UKB-b-1996	Vegetable	AS	rs11993441	-0.00731004	0.00551707	0.185176
UKB-b-1996	Vegetable	AS	rs12324270	-0.00667156	0.00555276	0.229563
UKB-b-1996	Vegetable	AS	rs12363558	-0.00663337	0.00555199	0.232175
UKB-b-1996	Vegetable	AS	rs12373799	-0.00728354	0.00553198	0.187965
UKB-b-1996	Vegetable	AS	rs12517711	-0.00675688	0.00555371	0.22374
UKB-b-1996	Vegetable	AS	rs12630752	-0.00629032	0.00553608	0.255856
UKB-b-1996	Vegetable	AS	rs12908495	-0.00649691	0.00555674	0.242326
UKB-b-1996	Vegetable	AS	rs12910046	-0.00740888	0.00551483	0.179127
UKB-b-1996	Vegetable	AS	rs13020607	-0.00664913	0.00555775	0.231552
UKB-b-1996	Vegetable	AS	rs13070384	-0.00621794	0.00552211	0.260162
UKB-b-1996	Vegetable	AS	rs13102393	-0.00621063	0.00553911	0.262189
UKB-b-1996	Vegetable	AS	rs13167468	-0.00716564	0.00553813	0.195709
UKB-b-1996	Vegetable	AS	rs140806757	-0.00671022	0.00555355	0.226941
UKB-b-1996	Vegetable	AS	rs141446542	-0.00712051	0.00554277	0.198915
UKB-b-1996	Vegetable	AS	rs145192350	-0.00696975	0.00554721	0.208956
UKB-b-1996	Vegetable	AS	rs146555011	-0.00730818	0.00552792	0.186152
UKB-b-1996	Vegetable	AS	rs148140950	-0.00651744	0.00554752	0.24006
UKB-b-1996	Vegetable	AS	rs149170429	-0.00651268	0.00555027	0.240636
UKB-b-1996	Vegetable	AS	rs149615912	-0.00656477	0.00555073	0.236934
UKB-b-1996	Vegetable	AS	rs1528458	-0.0066702	0.00555296	0.229674
UKB-b-1996	Vegetable	AS	rs1573175	-0.00746125	0.00549624	0.174617
UKB-b-1996	Vegetable	AS	rs17457620	-0.0068959	0.00555398	0.214379
UKB-b-1996	Vegetable	AS	rs17460017	-0.00643324	0.00556059	0.247299
UKB-b-1996	Vegetable	AS	rs186286478	-0.00689007	0.00555225	0.214624
UKB-b-1996	Vegetable	AS	rs1890012	-0.00724369	0.00554549	0.191474
UKB-b-1996	Vegetable	AS	rs191948657	-0.00649764	0.00555512	0.242135
UKB-b-1996	Vegetable	AS	rs1946911	-0.00667378	0.00555616	0.229693
UKB-b-1996	Vegetable	AS	rs1967688	-0.00652011	0.00555333	0.240358
UKB-b-1996	Vegetable	AS	rs2039069	-0.00670802	0.00556439	0.228
UKB-b-1996	Vegetable	AS	rs2149314	-0.00746455	0.00549619	0.174422
UKB-b-1996	Vegetable	AS	rs2183298	-0.00675377	0.00555601	0.224146
UKB-b-1996	Vegetable	AS	rs2194027	-0.00842078	0.00537787	0.11739
UKB-b-1996	Vegetable	AS	rs2289322	-0.00707578	0.00554359	0.201818
UKB-b-1996	Vegetable	AS	rs2314765	-0.00623483	0.00552321	0.258964
UKB-b-1996	Vegetable	AS	rs2394893	-0.0060516	0.00550283	0.271452
UKB-b-1996	Vegetable	AS	rs2395441	-0.00668653	0.00555322	0.228558
UKB-b-1996	Vegetable	AS	rs2447090	-0.00722104	0.0055336	0.191912
UKB-b-1996	Vegetable	AS	rs2658193	-0.00697746	0.00555037	0.208711
UKB-b-1996	Vegetable	AS	rs2776307	-0.00654947	0.00555078	0.238033
UKB-b-1996	Vegetable	AS	rs284270	-0.00658462	0.00554972	0.235434
UKB-b-1996	Vegetable	AS	rs2866121	-0.00639261	0.00554703	0.249141
UKB-b-1996	Vegetable	AS	rs2897290	-0.00667321	0.00555841	0.229921
UKB-b-1996	Vegetable	AS	rs2924716	-0.00689438	0.00555786	0.2148
UKB-b-1996	Vegetable	AS	rs3095337	-0.00751536	0.00554966	0.175672
UKB-b-1996	Vegetable	AS	rs322694	-0.00615086	0.00552234	0.265359
UKB-b-1996	Vegetable	AS	rs324499	-0.00636235	0.00554571	0.251276
UKB-b-1996	Vegetable	AS	rs338925	-0.00691962	0.0055514	0.212594
UKB-b-1996	Vegetable	AS	rs34186148	-0.00704975	0.00555303	0.204252
UKB-b-1996	Vegetable	AS	rs3879447	-0.00697627	0.00555021	0.208776
UKB-b-1996	Vegetable	AS	rs402360	-0.00684269	0.00555287	0.217844
UKB-b-1996	Vegetable	AS	rs4083969	-0.0073446	0.0055321	0.184299
UKB-b-1996	Vegetable	AS	rs4291983	-0.00655439	0.00556153	0.238588
UKB-b-1996	Vegetable	AS	rs4381643	-0.00789047	0.00542569	0.145869
UKB-b-1996	Vegetable	AS	rs4762485	-0.00605792	0.0055145	0.271966
UKB-b-1996	Vegetable	AS	rs4782717	-0.00634685	0.00554093	0.252023
UKB-b-1996	Vegetable	AS	rs4923594	-0.00724773	0.0055308	0.19005
UKB-b-1996	Vegetable	AS	rs55868003	-0.00625774	0.00552855	0.257678
UKB-b-1996	Vegetable	AS	rs55938136	-0.00655327	0.00555225	0.237885
UKB-b-1996	Vegetable	AS	rs56070233	-0.00676384	0.00555483	0.223357
UKB-b-1996	Vegetable	AS	rs56367474	-0.00677907	0.00555735	0.222526
UKB-b-1996	Vegetable	AS	rs57221424	-0.00589055	0.0055119	0.285206
UKB-b-1996	Vegetable	AS	rs57234508	-0.00673366	0.00555563	0.225496
UKB-b-1996	Vegetable	AS	rs58214669	-0.00655137	0.00555258	0.238048
UKB-b-1996	Vegetable	AS	rs59128343	-0.00693481	0.00555212	0.211651
UKB-b-1996	Vegetable	AS	rs6090392	-0.00616337	0.00552398	0.264529
UKB-b-1996	Vegetable	AS	rs61884825	-0.00659408	0.00555307	0.235044
UKB-b-1996	Vegetable	AS	rs62107261	-0.00748335	0.005508	0.174263
UKB-b-1996	Vegetable	AS	rs62109696	-0.00604346	0.00549991	0.271843
UKB-b-1996	Vegetable	AS	rs62132810	-0.00720669	0.00554002	0.193313
UKB-b-1996	Vegetable	AS	rs62150280	-0.00704809	0.0055522	0.20429
UKB-b-1996	Vegetable	AS	rs62258905	-0.00625922	0.00552909	0.257612
UKB-b-1996	Vegetable	AS	rs62461186	-0.00665658	0.0055656	0.231688
UKB-b-1996	Vegetable	AS	rs638089	-0.00566086	0.00545534	0.299422
UKB-b-1996	Vegetable	AS	rs6441954	-0.00642615	0.0055421	0.246246
UKB-b-1996	Vegetable	AS	rs6460754	-0.00647187	0.00554748	0.243359
UKB-b-1996	Vegetable	AS	rs6482190	-0.00629567	0.00556622	0.258034
UKB-b-1996	Vegetable	AS	rs6502052	-0.00660234	0.00555423	0.234556
UKB-b-1996	Vegetable	AS	rs6508486	-0.00748312	0.00550028	0.173673
UKB-b-1996	Vegetable	AS	rs67497633	-0.007019	0.00555078	0.206048
UKB-b-1996	Vegetable	AS	rs6760407	-0.00712681	0.00554182	0.198442
UKB-b-1996	Vegetable	AS	rs6824864	-0.0061548	0.00551336	0.264275
UKB-b-1996	Vegetable	AS	rs6879110	-0.00705848	0.00554666	0.203173
UKB-b-1996	Vegetable	AS	rs6908760	-0.00635838	0.0055409	0.25116
UKB-b-1996	Vegetable	AS	rs7041787	-0.00693199	0.0055501	0.211671
UKB-b-1996	Vegetable	AS	rs7045800	-0.0069413	0.00555112	0.211142
UKB-b-1996	Vegetable	AS	rs71466817	-0.00643382	0.00555033	0.246383
UKB-b-1996	Vegetable	AS	rs71645290	-0.00695498	0.00554907	0.210075
UKB-b-1996	Vegetable	AS	rs72674979	-0.00634195	0.00553652	0.252012
UKB-b-1996	Vegetable	AS	rs72866712	-0.00666695	0.00555283	0.229891
UKB-b-1996	Vegetable	AS	rs72974269	-0.0070496	0.00554611	0.203697
UKB-b-1996	Vegetable	AS	rs7433849	-0.00721524	0.00553463	0.192351
UKB-b-1996	Vegetable	AS	rs7458242	-0.00590383	0.00548255	0.281552
UKB-b-1996	Vegetable	AS	rs75248709	-0.00642495	0.005554	0.247348
UKB-b-1996	Vegetable	AS	rs75525887	-0.00690339	0.00555882	0.21428
UKB-b-1996	Vegetable	AS	rs75830063	-0.0066085	0.00555632	0.234296
UKB-b-1996	Vegetable	AS	rs7619139	-0.00854806	0.00549072	0.119513
UKB-b-1996	Vegetable	AS	rs76566997	-0.00704439	0.00554459	0.203907
UKB-b-1996	Vegetable	AS	rs77504986	-0.00673879	0.0055537	0.224982
UKB-b-1996	Vegetable	AS	rs77797947	-0.00684017	0.00555618	0.218288
UKB-b-1996	Vegetable	AS	rs7821179	-0.00666758	0.00555986	0.230436
UKB-b-1996	Vegetable	AS	rs78706681	-0.00700146	0.00555118	0.207217
UKB-b-1996	Vegetable	AS	rs790561	-0.00670538	0.00558658	0.230036
UKB-b-1996	Vegetable	AS	rs79199842	-0.00663109	0.00555208	0.232343
UKB-b-1996	Vegetable	AS	rs7962570	-0.00762366	0.00548008	0.164178
UKB-b-1996	Vegetable	AS	rs7970482	-0.00622906	0.00553465	0.260392
UKB-b-1996	Vegetable	AS	rs8130508	-0.00613971	0.0055317	0.267036
UKB-b-1996	Vegetable	AS	rs817555	-0.00645411	0.00554888	0.244774
UKB-b-1996	Vegetable	AS	rs9323534	-0.00656089	0.00554993	0.237143
UKB-b-1996	Vegetable	AS	rs9342711	-0.00769995	0.00547004	0.159232
UKB-b-1996	Vegetable	AS	rs9351162	-0.00626624	0.0055283	0.257012
UKB-b-1996	Vegetable	AS	rs9359749	-0.0067039	0.00555749	0.227709
UKB-b-1996	Vegetable	AS	rs9383456	-0.00666349	0.00555633	0.230426
UKB-b-1996	Vegetable	AS	rs9387295	-0.00682683	0.00555379	0.218989
UKB-b-1996	Vegetable	AS	rs9427220	-0.00675184	0.00556109	0.224702
UKB-b-1996	Vegetable	AS	rs9531213	-0.00752762	0.00550437	0.171446
UKB-b-1996	Vegetable	AS	rs9790574	-0.00652541	0.0055509	0.239771
UKB-b-1996	Vegetable	AS	rs9837462	-0.00602235	0.0055176	0.275061
UKB-b-1996	Vegetable	AS	rs9959961	-0.0071231	0.00554036	0.198556
UKB-b-1996	Vegetable	AS	All	-0.00674926	0.00551758	0.221243
UKB-b-2221	Cherry	AS	rs118161273	0.0034138	0.013894	0.805911
UKB-b-2221	Cherry	AS	rs12601020	-0.00271975	0.0129625	0.833811
UKB-b-2221	Cherry	AS	rs12784730	0.00324696	0.013779	0.813708
UKB-b-2221	Cherry	AS	rs138087021	0.003194	0.0137496	0.816307
UKB-b-2221	Cherry	AS	rs139337488	-0.00220596	0.0131483	0.86676
UKB-b-2221	Cherry	AS	rs149357475	0.00641021	0.013132	0.625453
UKB-b-2221	Cherry	AS	rs16897428	0.00282883	0.0139684	0.839513
UKB-b-2221	Cherry	AS	rs2773155	-2.24927e-05	0.0137197	0.998692
UKB-b-2221	Cherry	AS	rs4488206	-0.000500731	0.0135944	0.970618
UKB-b-2221	Cherry	AS	rs55895617	0.00781046	0.0123695	0.527759
UKB-b-2221	Cherry	AS	rs61757194	-0.00268702	0.013449	0.841643
UKB-b-2221	Cherry	AS	rs6676180	0.00198132	0.0139632	0.887163
UKB-b-2221	Cherry	AS	rs7039790	0.00441492	0.0135112	0.74385
UKB-b-2221	Cherry	AS	rs72671686	0.00697754	0.0128236	0.58636
UKB-b-2221	Cherry	AS	rs72839391	0.00138696	0.0140032	0.921102
UKB-b-2221	Cherry	AS	rs74465951	-0.0022056	0.0131807	0.867106
UKB-b-2221	Cherry	AS	rs78163226	0.000309093	0.0137272	0.982036
UKB-b-2221	Cherry	AS	rs9572347	0.00231527	0.0138384	0.867128
UKB-b-2221	Cherry	AS	All	0.00188917	0.0131162	0.885474
UKB-b-2299	Green bean	AS	rs10856981	0.0037812	0.00484119	0.434775
UKB-b-2299	Green bean	AS	rs11485443	0.00422717	0.00482496	0.380973
UKB-b-2299	Green bean	AS	rs115038961	0.00362027	0.00481065	0.451718
UKB-b-2299	Green bean	AS	rs1153592	0.00310683	0.00482353	0.519511
UKB-b-2299	Green bean	AS	rs115617710	0.00264785	0.00481788	0.582601
UKB-b-2299	Green bean	AS	rs117462537	0.00222501	0.00482654	0.644803
UKB-b-2299	Green bean	AS	rs13002529	0.00305221	0.00480911	0.525643
UKB-b-2299	Green bean	AS	rs139682232	0.00323746	0.0048312	0.502785
UKB-b-2299	Green bean	AS	rs146548702	0.00207124	0.00481099	0.666815
UKB-b-2299	Green bean	AS	rs149262767	0.00240731	0.0048172	0.617263
UKB-b-2299	Green bean	AS	rs17068900	0.00289912	0.00481359	0.546989
UKB-b-2299	Green bean	AS	rs182013468	0.00367492	0.00483662	0.447367
UKB-b-2299	Green bean	AS	rs7047957	0.0041702	0.00481219	0.386167
UKB-b-2299	Green bean	AS	rs73790412	0.00234284	0.004831	0.627705
UKB-b-2299	Green bean	AS	rs75384405	0.00629612	0.00486353	0.195472
UKB-b-2299	Green bean	AS	rs796032	0.00383064	0.00482989	0.427713
UKB-b-2299	Green bean	AS	rs79842475	0.00160766	0.00481066	0.738239
UKB-b-2299	Green bean	AS	rs9899110	0.00430793	0.00481608	0.371061
UKB-b-2299	Green bean	AS	All	0.00330224	0.00468775	0.481158
UKB-b-2867	Lettuce	AS	rs117121492	-0.00535876	0.00464554	0.248694
UKB-b-2867	Lettuce	AS	rs1351615	-0.00498218	0.00461583	0.280424
UKB-b-2867	Lettuce	AS	rs140432390	-0.00627513	0.00460246	0.172747
UKB-b-2867	Lettuce	AS	rs150258910	-0.006833	0.00460687	0.138016
UKB-b-2867	Lettuce	AS	rs4274598	-0.0052968	0.00462439	0.252041
UKB-b-2867	Lettuce	AS	rs4689507	-0.00619683	0.00467784	0.185264
UKB-b-2867	Lettuce	AS	rs4794701	-0.00450137	0.0046132	0.329184
UKB-b-2867	Lettuce	AS	rs56169733	-0.00413829	0.0046043	0.368765
UKB-b-2867	Lettuce	AS	rs56180092	-0.00637802	0.00460732	0.16626
UKB-b-2867	Lettuce	AS	rs783448	-0.0074142	0.00459921	0.106949
UKB-b-2867	Lettuce	AS	rs78486026	-0.00396639	0.00463123	0.391752
UKB-b-2867	Lettuce	AS	rs8123963	-0.00716082	0.00461509	0.120755
UKB-b-2867	Lettuce	AS	All	-0.00571002	0.00442343	0.196753
UKB-b-2975	Cabbage/Kale	AS	rs10962528	0.00721748	0.00490351	0.141048
UKB-b-2975	Cabbage/Kale	AS	rs116816200	0.00552645	0.00491226	0.260575
UKB-b-2975	Cabbage/Kale	AS	rs117299129	0.00672236	0.00489175	0.169372
UKB-b-2975	Cabbage/Kale	AS	rs117630679	0.00838102	0.0049037	0.0874282
UKB-b-2975	Cabbage/Kale	AS	rs118053517	0.0078337	0.00490833	0.110488
UKB-b-2975	Cabbage/Kale	AS	rs118191814	0.00713569	0.00488929	0.144441
UKB-b-2975	Cabbage/Kale	AS	rs12216003	0.00607967	0.00489077	0.213835
UKB-b-2975	Cabbage/Kale	AS	rs138929729	0.00747192	0.00489265	0.126718
UKB-b-2975	Cabbage/Kale	AS	rs148641529	0.0070439	0.00490312	0.150828
UKB-b-2975	Cabbage/Kale	AS	rs150358228	0.00778113	0.00489554	0.111963
UKB-b-2975	Cabbage/Kale	AS	rs150680641	0.00645404	0.00490259	0.188021
UKB-b-2975	Cabbage/Kale	AS	rs192403427	0.0070002	0.00489792	0.152941
UKB-b-2975	Cabbage/Kale	AS	rs2314759	0.00498292	0.00490868	0.310047
UKB-b-2975	Cabbage/Kale	AS	rs282406	0.00774648	0.00491917	0.115313
UKB-b-2975	Cabbage/Kale	AS	rs4676603	0.00732462	0.00489501	0.134564
UKB-b-2975	Cabbage/Kale	AS	rs4884742	0.00669754	0.00489138	0.17092
UKB-b-2975	Cabbage/Kale	AS	rs617579	0.00784337	0.0048982	0.109315
UKB-b-2975	Cabbage/Kale	AS	rs62278488	0.00681742	0.00489427	0.163638
UKB-b-2975	Cabbage/Kale	AS	rs72652073	0.00831273	0.00489171	0.0892533
UKB-b-2975	Cabbage/Kale	AS	rs758166	0.00677442	0.00488384	0.165408
UKB-b-2975	Cabbage/Kale	AS	rs79273432	0.00628683	0.0049045	0.199896
UKB-b-2975	Cabbage/Kale	AS	All	0.00702099	0.00478088	0.141953
UKB-b-3881	Fruit	AS	rs10059461	-0.00684529	0.0057504	0.233889
UKB-b-3881	Fruit	AS	rs10064431	-0.00670697	0.00575229	0.243629
UKB-b-3881	Fruit	AS	rs10192394	-0.00709922	0.00576184	0.217908
UKB-b-3881	Fruit	AS	rs10195127	-0.00734496	0.00574586	0.201142
UKB-b-3881	Fruit	AS	rs10249294	-0.00792436	0.005859	0.176212
UKB-b-3881	Fruit	AS	rs10271924	-0.00646654	0.0057272	0.258858
UKB-b-3881	Fruit	AS	rs1035390	-0.00754088	0.00572555	0.187819
UKB-b-3881	Fruit	AS	rs10412051	-0.00789311	0.00566684	0.163663
UKB-b-3881	Fruit	AS	rs10438964	-0.00693996	0.00575178	0.227595
UKB-b-3881	Fruit	AS	rs10459965	-0.00676241	0.00574275	0.238974
UKB-b-3881	Fruit	AS	rs10501667	-0.00769109	0.00570853	0.177884
UKB-b-3881	Fruit	AS	rs1051547	-0.00681379	0.00575633	0.23653
UKB-b-3881	Fruit	AS	rs10807874	-0.00676695	0.00574155	0.23856
UKB-b-3881	Fruit	AS	rs10828266	-0.00653511	0.00577502	0.257796
UKB-b-3881	Fruit	AS	rs10838724	-0.0072574	0.00576536	0.208105
UKB-b-3881	Fruit	AS	rs10840126	-0.00750183	0.00574696	0.191771
UKB-b-3881	Fruit	AS	rs10875917	-0.00732952	0.0057468	0.202164
UKB-b-3881	Fruit	AS	rs11032362	-0.0069867	0.00575886	0.22505
UKB-b-3881	Fruit	AS	rs11042502	-0.00731182	0.00575006	0.203512
UKB-b-3881	Fruit	AS	rs1104608	-0.00673911	0.00574561	0.24083
UKB-b-3881	Fruit	AS	rs11085749	-0.00780217	0.00572427	0.172883
UKB-b-3881	Fruit	AS	rs11129657	-0.00615714	0.00568105	0.278452
UKB-b-3881	Fruit	AS	rs11130633	-0.00694615	0.00575334	0.227307
UKB-b-3881	Fruit	AS	rs11147593	-0.00698267	0.00575232	0.224791
UKB-b-3881	Fruit	AS	rs111526888	-0.00747322	0.00576399	0.194791
UKB-b-3881	Fruit	AS	rs11165976	-0.0071565	0.00575653	0.213795
UKB-b-3881	Fruit	AS	rs1118655	-0.0071745	0.00575405	0.212448
UKB-b-3881	Fruit	AS	rs111915841	-0.00730605	0.00575528	0.20428
UKB-b-3881	Fruit	AS	rs11248509	-0.00682744	0.0057544	0.235436
UKB-b-3881	Fruit	AS	rs115163723	-0.00727715	0.00574803	0.205504
UKB-b-3881	Fruit	AS	rs115165749	-0.00701943	0.00575265	0.222386
UKB-b-3881	Fruit	AS	rs11546155	-0.00744379	0.00573546	0.194337
UKB-b-3881	Fruit	AS	rs11622939	-0.00762373	0.00572009	0.182597
UKB-b-3881	Fruit	AS	rs11628150	-0.00759814	0.0057199	0.184056
UKB-b-3881	Fruit	AS	rs11649274	-0.00759467	0.00573033	0.185057
UKB-b-3881	Fruit	AS	rs117061004	-0.00685627	0.00574712	0.232873
UKB-b-3881	Fruit	AS	rs117118401	-0.00720156	0.00575539	0.210835
UKB-b-3881	Fruit	AS	rs1172553	-0.00756117	0.00572292	0.186432
UKB-b-3881	Fruit	AS	rs11758313	-0.00739802	0.00574372	0.19774
UKB-b-3881	Fruit	AS	rs11896330	-0.00584481	0.00567248	0.302832
UKB-b-3881	Fruit	AS	rs11903377	-0.00679169	0.00574493	0.237124
UKB-b-3881	Fruit	AS	rs11931740	-0.00757554	0.00572242	0.185558
UKB-b-3881	Fruit	AS	rs11990258	-0.00728008	0.005749	0.205398
UKB-b-3881	Fruit	AS	rs12044599	-0.00755903	0.0057461	0.18834
UKB-b-3881	Fruit	AS	rs12424190	-0.00759979	0.00572346	0.184234
UKB-b-3881	Fruit	AS	rs12431390	-0.0075576	0.0057249	0.186792
UKB-b-3881	Fruit	AS	rs12445787	-0.00703713	0.00575351	0.221291
UKB-b-3881	Fruit	AS	rs12446517	-0.00680589	0.00574758	0.236361
UKB-b-3881	Fruit	AS	rs1248865	-0.00758147	0.00572486	0.185401
UKB-b-3881	Fruit	AS	rs12536253	-0.00708495	0.00575904	0.218611
UKB-b-3881	Fruit	AS	rs12641371	-0.00693298	0.00576184	0.228876
UKB-b-3881	Fruit	AS	rs12695010	-0.00683156	0.00574601	0.23447
UKB-b-3881	Fruit	AS	rs12780952	-0.00723983	0.00575514	0.208401
UKB-b-3881	Fruit	AS	rs12885598	-0.00645641	0.00573279	0.260071
UKB-b-3881	Fruit	AS	rs13064438	-0.00748278	0.00574114	0.192452
UKB-b-3881	Fruit	AS	rs13072255	-0.00613357	0.005726	0.284089
UKB-b-3881	Fruit	AS	rs133377	-0.00708228	0.00575379	0.218364
UKB-b-3881	Fruit	AS	rs13429231	-0.00726437	0.00575364	0.206744
UKB-b-3881	Fruit	AS	rs1356292	-0.00713493	0.00575953	0.215418
UKB-b-3881	Fruit	AS	rs1375566	-0.00708823	0.00576158	0.218601
UKB-b-3881	Fruit	AS	rs140147	-0.00708541	0.00575558	0.218304
UKB-b-3881	Fruit	AS	rs1466781	-0.00678582	0.00574279	0.237354
UKB-b-3881	Fruit	AS	rs1478254	-0.00675092	0.0057405	0.239589
UKB-b-3881	Fruit	AS	rs149449	-0.00704387	0.00576026	0.221391
UKB-b-3881	Fruit	AS	rs1556623	-0.0067349	0.00574473	0.241052
UKB-b-3881	Fruit	AS	rs1620977	-0.00801804	0.00576237	0.164089
UKB-b-3881	Fruit	AS	rs163543	-0.00667756	0.00573374	0.244177
UKB-b-3881	Fruit	AS	rs17049185	-0.00683442	0.00575455	0.23497
UKB-b-3881	Fruit	AS	rs17056301	-0.00726759	0.00574816	0.20611
UKB-b-3881	Fruit	AS	rs1723625	-0.0072185	0.00575017	0.20935
UKB-b-3881	Fruit	AS	rs17238607	-0.00700548	0.00575442	0.223449
UKB-b-3881	Fruit	AS	rs17258783	-0.00640303	0.00570303	0.261547
UKB-b-3881	Fruit	AS	rs1746137	-0.00655091	0.00572653	0.252641
UKB-b-3881	Fruit	AS	rs1843815	-0.00704085	0.00575406	0.221091
UKB-b-3881	Fruit	AS	rs1866823	-0.00678485	0.00575432	0.238364
UKB-b-3881	Fruit	AS	rs1916383	-0.00737836	0.0057433	0.198901
UKB-b-3881	Fruit	AS	rs1964272	-0.00610607	0.00571165	0.285045
UKB-b-3881	Fruit	AS	rs2042464	-0.00685451	0.00575128	0.23333
UKB-b-3881	Fruit	AS	rs2048522	-0.00671031	0.00576617	0.24453
UKB-b-3881	Fruit	AS	rs2057853	-0.00766353	0.00572473	0.180677
UKB-b-3881	Fruit	AS	rs2093654	-0.00665003	0.00574359	0.246939
UKB-b-3881	Fruit	AS	rs2160746	-0.00714536	0.00575474	0.214367
UKB-b-3881	Fruit	AS	rs216526	-0.00677572	0.00574411	0.238162
UKB-b-3881	Fruit	AS	rs2254860	-0.00678407	0.00574712	0.23783
UKB-b-3881	Fruit	AS	rs2285880	-0.0067142	0.00573786	0.241938
UKB-b-3881	Fruit	AS	rs2425840	-0.0078787	0.00569311	0.166389
UKB-b-3881	Fruit	AS	rs2472297	-0.00713231	0.00575577	0.215286
UKB-b-3881	Fruit	AS	rs2609858	-0.00741971	0.00573919	0.196075
UKB-b-3881	Fruit	AS	rs2790688	-0.0070373	0.00576539	0.222233
UKB-b-3881	Fruit	AS	rs28420963	-0.00769877	0.00571055	0.177605
UKB-b-3881	Fruit	AS	rs28479795	-0.00676369	0.00576669	0.24084
UKB-b-3881	Fruit	AS	rs2867113	-0.00786018	0.00573441	0.170467
UKB-b-3881	Fruit	AS	rs3012680	-0.00681281	0.00574494	0.235669
UKB-b-3881	Fruit	AS	rs3110611	-0.0071393	0.00575242	0.214571
UKB-b-3881	Fruit	AS	rs329274	-0.00681722	0.00575225	0.235962
UKB-b-3881	Fruit	AS	rs34162196	-0.00684156	0.00578118	0.236643
UKB-b-3881	Fruit	AS	rs34627141	-0.00756228	0.0057299	0.186905
UKB-b-3881	Fruit	AS	rs3752712	-0.00740568	0.0057437	0.197274
UKB-b-3881	Fruit	AS	rs3768380	-0.00649315	0.00570836	0.255338
UKB-b-3881	Fruit	AS	rs3806137	-0.00671805	0.00573801	0.241679
UKB-b-3881	Fruit	AS	rs409542	-0.00664081	0.0057416	0.247431
UKB-b-3881	Fruit	AS	rs4302893	-0.0060119	0.00566548	0.288624
UKB-b-3881	Fruit	AS	rs4513099	-0.00742864	0.00573803	0.195447
UKB-b-3881	Fruit	AS	rs4583602	-0.00737822	0.00574546	0.199078
UKB-b-3881	Fruit	AS	rs4585695	-0.00751815	0.00573703	0.19004
UKB-b-3881	Fruit	AS	rs4707358	-0.0072206	0.00575412	0.209531
UKB-b-3881	Fruit	AS	rs4708180	-0.00720181	0.00575387	0.210699
UKB-b-3881	Fruit	AS	rs4863749	-0.00686827	0.00575025	0.23231
UKB-b-3881	Fruit	AS	rs4870866	-0.00733727	0.00574433	0.201494
UKB-b-3881	Fruit	AS	rs4925443	-0.00756864	0.00572503	0.18616
UKB-b-3881	Fruit	AS	rs4953150	-0.00673414	0.00575663	0.242078
UKB-b-3881	Fruit	AS	rs4992979	-0.00721019	0.00575172	0.209998
UKB-b-3881	Fruit	AS	rs518385	-0.00739185	0.00574679	0.198353
UKB-b-3881	Fruit	AS	rs55735025	-0.00694188	0.00575241	0.227518
UKB-b-3881	Fruit	AS	rs559734	-0.00771537	0.00572517	0.17778
UKB-b-3881	Fruit	AS	rs56016114	-0.00707674	0.00575447	0.218779
UKB-b-3881	Fruit	AS	rs56091817	-0.00698859	0.00575255	0.224416
UKB-b-3881	Fruit	AS	rs5749227	-0.00671984	0.00574553	0.242171
UKB-b-3881	Fruit	AS	rs586346	-0.00667325	0.0057431	0.245252
UKB-b-3881	Fruit	AS	rs59823580	-0.00707413	0.00575396	0.218908
UKB-b-3881	Fruit	AS	rs60452247	-0.00691623	0.00576064	0.229906
UKB-b-3881	Fruit	AS	rs6062322	-0.00652493	0.00571473	0.253548
UKB-b-3881	Fruit	AS	rs6137015	-0.00718308	0.0057544	0.211929
UKB-b-3881	Fruit	AS	rs61877052	-0.00699548	0.00575374	0.224055
UKB-b-3881	Fruit	AS	rs62106252	-0.00742729	0.00574599	0.196148
UKB-b-3881	Fruit	AS	rs62109907	-0.00687292	0.00574746	0.231768
UKB-b-3881	Fruit	AS	rs62334820	-0.00649283	0.0057107	0.255556
UKB-b-3881	Fruit	AS	rs62366215	-0.00691116	0.00575358	0.229677
UKB-b-3881	Fruit	AS	rs62420599	-0.00654617	0.00573088	0.253345
UKB-b-3881	Fruit	AS	rs62477093	-0.00745657	0.00573542	0.19357
UKB-b-3881	Fruit	AS	rs625254	-0.0069102	0.00574989	0.229442
UKB-b-3881	Fruit	AS	rs642544	-0.00625724	0.00566895	0.269691
UKB-b-3881	Fruit	AS	rs6475724	-0.00766474	0.00572878	0.180917
UKB-b-3881	Fruit	AS	rs6477901	-0.00719484	0.00575464	0.211202
UKB-b-3881	Fruit	AS	rs67056409	-0.0070198	0.00575266	0.222363
UKB-b-3881	Fruit	AS	rs67250895	-0.00714326	0.00575415	0.214454
UKB-b-3881	Fruit	AS	rs6756608	-0.00727684	0.00574808	0.205528
UKB-b-3881	Fruit	AS	rs6758494	-0.00681805	0.00574706	0.235482
UKB-b-3881	Fruit	AS	rs67667422	-0.00708168	0.00575334	0.218367
UKB-b-3881	Fruit	AS	rs6879307	-0.00605074	0.00567698	0.286497
UKB-b-3881	Fruit	AS	rs6926543	-0.00708362	0.00575279	0.218197
UKB-b-3881	Fruit	AS	rs693257	-0.00692542	0.00575233	0.228615
UKB-b-3881	Fruit	AS	rs6975676	-0.00705861	0.00575416	0.219937
UKB-b-3881	Fruit	AS	rs7014421	-0.00701122	0.00575288	0.222946
UKB-b-3881	Fruit	AS	rs7124442	-0.00738937	0.00574028	0.197996
UKB-b-3881	Fruit	AS	rs71386977	-0.00649932	0.00573125	0.256788
UKB-b-3881	Fruit	AS	rs7205037	-0.00681967	0.0057479	0.235439
UKB-b-3881	Fruit	AS	rs7259127	-0.00726955	0.00574877	0.206036
UKB-b-3881	Fruit	AS	rs72685057	-0.00704754	0.00575351	0.220609
UKB-b-3881	Fruit	AS	rs72774341	-0.00733862	0.00574839	0.20173
UKB-b-3881	Fruit	AS	rs72897648	-0.00698002	0.00575277	0.225003
UKB-b-3881	Fruit	AS	rs7313901	-0.00653377	0.00572593	0.253835
UKB-b-3881	Fruit	AS	rs73829820	-0.00687529	0.00574794	0.231645
UKB-b-3881	Fruit	AS	rs739320	-0.00717072	0.00576684	0.213705
UKB-b-3881	Fruit	AS	rs7412939	-0.00685489	0.0057487	0.233095
UKB-b-3881	Fruit	AS	rs74355931	-0.006985	0.00575258	0.224657
UKB-b-3881	Fruit	AS	rs74976306	-0.00729798	0.0057465	0.204089
UKB-b-3881	Fruit	AS	rs7554485	-0.00723905	0.00576109	0.20892
UKB-b-3881	Fruit	AS	rs7555067	-0.00719259	0.00575168	0.21111
UKB-b-3881	Fruit	AS	rs7564126	-0.00696251	0.00575166	0.226079
UKB-b-3881	Fruit	AS	rs7579662	-0.00640143	0.00569938	0.26136
UKB-b-3881	Fruit	AS	rs76676101	-0.00733263	0.00574585	0.201898
UKB-b-3881	Fruit	AS	rs7703932	-0.00720587	0.00575137	0.210243
UKB-b-3881	Fruit	AS	rs77239285	-0.00694846	0.00575128	0.226986
UKB-b-3881	Fruit	AS	rs7778914	-0.00707033	0.00575481	0.219224
UKB-b-3881	Fruit	AS	rs7818437	-0.00792309	0.00569485	0.164142
UKB-b-3881	Fruit	AS	rs7864529	-0.00633413	0.00568522	0.265219
UKB-b-3881	Fruit	AS	rs7869969	-0.00709935	0.00575939	0.217704
UKB-b-3881	Fruit	AS	rs7935453	-0.00661663	0.00572878	0.248098
UKB-b-3881	Fruit	AS	rs7982441	-0.00745715	0.00575057	0.194711
UKB-b-3881	Fruit	AS	rs80074612	-0.00699241	0.00575254	0.224162
UKB-b-3881	Fruit	AS	rs802306	-0.00702986	0.00575362	0.221778
UKB-b-3881	Fruit	AS	rs8030458	-0.00691717	0.00575118	0.229077
UKB-b-3881	Fruit	AS	rs8095324	-0.00719804	0.00575658	0.211153
UKB-b-3881	Fruit	AS	rs8132845	-0.00671325	0.00574476	0.24257
UKB-b-3881	Fruit	AS	rs817223	-0.00752437	0.00574472	0.190267
UKB-b-3881	Fruit	AS	rs862227	-0.00649608	0.00576427	0.259761
UKB-b-3881	Fruit	AS	rs879009	-0.0073015	0.00574657	0.203876
UKB-b-3881	Fruit	AS	rs898751	-0.00737232	0.0057431	0.199252
UKB-b-3881	Fruit	AS	rs9320934	-0.00759421	0.00572133	0.184393
UKB-b-3881	Fruit	AS	rs9347904	-0.0069483	0.00575332	0.227162
UKB-b-3881	Fruit	AS	rs9367415	-0.00751181	0.00575873	0.19209
UKB-b-3881	Fruit	AS	rs9385065	-0.00720115	0.00575175	0.210573
UKB-b-3881	Fruit	AS	rs938914	-0.00631033	0.00569389	0.267749
UKB-b-3881	Fruit	AS	rs9517948	-0.00639441	0.00571994	0.263603
UKB-b-3881	Fruit	AS	rs9529108	-0.00784212	0.00568781	0.167969
UKB-b-3881	Fruit	AS	rs9635715	-0.00756986	0.00573412	0.186787
UKB-b-3881	Fruit	AS	rs9919429	-0.00710167	0.00575746	0.217399
UKB-b-3881	Fruit	AS	rs994270	-0.00848501	0.00572185	0.138097
UKB-b-3881	Fruit	AS	All	-0.00707208	0.00572703	0.216883
UKB-b-4070	Apple	AS	rs10938443	-0.00255034	0.00463972	0.582542
UKB-b-4070	Apple	AS	rs111964094	-0.00407315	0.00477361	0.393514
UKB-b-4070	Apple	AS	rs116587918	-0.00523593	0.0045815	0.253105
UKB-b-4070	Apple	AS	rs12127789	-0.0046221	0.00474859	0.330373
UKB-b-4070	Apple	AS	rs12948969	-0.00246248	0.00460692	0.592984
UKB-b-4070	Apple	AS	rs1347300	-0.00374109	0.00480647	0.436366
UKB-b-4070	Apple	AS	rs1401190	-0.00197405	0.00452861	0.662905
UKB-b-4070	Apple	AS	rs17767097	-0.00235501	0.00454144	0.604068
UKB-b-4070	Apple	AS	rs2030733	-0.00329204	0.00481619	0.494269
UKB-b-4070	Apple	AS	rs28373108	-0.00348288	0.00480966	0.468978
UKB-b-4070	Apple	AS	rs2963826	-0.00368652	0.0047987	0.442348
UKB-b-4070	Apple	AS	rs38618	-0.00322535	0.00477135	0.499051
UKB-b-4070	Apple	AS	rs57320778	-0.00416448	0.00477895	0.383523
UKB-b-4070	Apple	AS	rs61926112	-0.00499183	0.00458846	0.276635
UKB-b-4070	Apple	AS	rs62354196	-0.00310966	0.00477387	0.514793
UKB-b-4070	Apple	AS	rs7195117	-0.00346429	0.00479346	0.469856
UKB-b-4070	Apple	AS	rs7853153	-0.00658843	0.00385077	0.0870923
UKB-b-4070	Apple	AS	rs7902193	-0.00356176	0.0048041	0.458451
UKB-b-4070	Apple	AS	All	-0.00369833	0.0045346	0.41474
UKB-b-5362	Banana	AS	rs1010086	0.00190555	0.0041335	0.644797
UKB-b-5362	Banana	AS	rs111386164	0.0039007	0.00414511	0.346687
UKB-b-5362	Banana	AS	rs116313346	0.00416581	0.00414566	0.314963
UKB-b-5362	Banana	AS	rs11725846	0.00230655	0.00412598	0.576142
UKB-b-5362	Banana	AS	rs12144594	0.00313229	0.00414633	0.449987
UKB-b-5362	Banana	AS	rs13112832	0.00258188	0.00413823	0.532687
UKB-b-5362	Banana	AS	rs4841580	0.00394889	0.00421092	0.348361
UKB-b-5362	Banana	AS	rs4926303	0.00353733	0.00413953	0.392814
UKB-b-5362	Banana	AS	rs6566594	0.0022837	0.00414298	0.581482
UKB-b-5362	Banana	AS	rs693739	0.00119248	0.00414744	0.773712
UKB-b-5362	Banana	AS	rs73164291	0.0027	0.00419072	0.519393
UKB-b-5362	Banana	AS	rs7428779	0.00357139	0.00416041	0.39066
UKB-b-5362	Banana	AS	rs75999182	0.00266894	0.00415062	0.52021
UKB-b-5362	Banana	AS	rs76722032	0.00215383	0.00411293	0.600506
UKB-b-5362	Banana	AS	rs9830802	0.00497107	0.00412961	0.228682
UKB-b-5362	Banana	AS	All	0.00299893	0.00400715	0.454222
UKB-b-588	Cucumber	AS	rs117632321	0.00112465	0.00536312	0.833901
UKB-b-588	Cucumber	AS	rs140812249	0.00233142	0.0052768	0.658617
UKB-b-588	Cucumber	AS	rs146884789	0.0017574	0.00527719	0.739121
UKB-b-588	Cucumber	AS	rs150081540	-0.000725735	0.00530697	0.891227
UKB-b-588	Cucumber	AS	rs183032803	-4.92e-05	0.00541987	0.992759
UKB-b-588	Cucumber	AS	rs2232354	0.00191484	0.0052748	0.716593
UKB-b-588	Cucumber	AS	rs28567375	-0.000518994	0.00532674	0.922384
UKB-b-588	Cucumber	AS	rs35040843	-0.00034092	0.00538744	0.949543
UKB-b-588	Cucumber	AS	rs4254639	-0.000320463	0.00539007	0.95259
UKB-b-588	Cucumber	AS	rs4343301	0.00046391	0.00542159	0.93181
UKB-b-588	Cucumber	AS	rs7328844	0.00131207	0.005353	0.806371
UKB-b-588	Cucumber	AS	rs76515994	-0.00307591	0.00528661	0.560681
UKB-b-588	Cucumber	AS	rs78250650	-0.000346703	0.00537005	0.948523
UKB-b-588	Cucumber	AS	rs79041188	0.00166527	0.00528976	0.752906
UKB-b-588	Cucumber	AS	rs9289020	0.000247503	0.0054419	0.963724
UKB-b-588	Cucumber	AS	All	0.000363748	0.00510781	0.943227
UKB-b-6154	Peach/Nectarine	AS	rs111855924	-0.00816285	0.00833693	0.327521
UKB-b-6154	Peach/Nectarine	AS	rs145003189	-0.0041677	0.00904418	0.644931
UKB-b-6154	Peach/Nectarine	AS	rs149599449	-0.00976217	0.00765778	0.202379
UKB-b-6154	Peach/Nectarine	AS	rs184625579	-0.000570873	0.00777854	0.941495
UKB-b-6154	Peach/Nectarine	AS	rs1917035	-0.00542546	0.00897057	0.545307
UKB-b-6154	Peach/Nectarine	AS	rs28542413	-0.00371485	0.00902135	0.680497
UKB-b-6154	Peach/Nectarine	AS	rs2943329	-0.00261117	0.00868386	0.76365
UKB-b-6154	Peach/Nectarine	AS	rs55696118	-0.00562811	0.00899216	0.531387
UKB-b-6154	Peach/Nectarine	AS	rs62140616	-0.00545557	0.00908478	0.548161
UKB-b-6154	Peach/Nectarine	AS	rs6727287	-0.00486167	0.00903116	0.590355
UKB-b-6154	Peach/Nectarine	AS	rs67873970	-0.00641066	0.00889407	0.471046
UKB-b-6154	Peach/Nectarine	AS	rs7006940	-0.00314713	0.00882371	0.72134
UKB-b-6154	Peach/Nectarine	AS	rs73013804	-0.00391503	0.00897161	0.662561
UKB-b-6154	Peach/Nectarine	AS	rs74506265	-0.00564113	0.00895286	0.528634
UKB-b-6154	Peach/Nectarine	AS	rs75548124	-0.0050428	0.00897966	0.574402
UKB-b-6154	Peach/Nectarine	AS	rs78476393	-0.00211506	0.00855192	0.804661
UKB-b-6154	Peach/Nectarine	AS	rs78907083	-0.00464925	0.00903435	0.606819
UKB-b-6154	Peach/Nectarine	AS	All	-0.0047789	0.00848549	0.573309
UKB-b-6218	Mango	AS	rs1051412	0.00364655	0.015183	0.810196
UKB-b-6218	Mango	AS	rs10976627	0.00954369	0.0157252	0.543914
UKB-b-6218	Mango	AS	rs11223956	0.00707336	0.0156576	0.651447
UKB-b-6218	Mango	AS	rs11595945	0.00492946	0.0153477	0.748071
UKB-b-6218	Mango	AS	rs11623618	0.00927865	0.0156181	0.552448
UKB-b-6218	Mango	AS	rs11710157	0.00816399	0.0156871	0.602766
UKB-b-6218	Mango	AS	rs117322135	0.00761445	0.0156989	0.627654
UKB-b-6218	Mango	AS	rs117770183	0.00720763	0.0157411	0.647034
UKB-b-6218	Mango	AS	rs13296704	0.0061234	0.0156915	0.696362
UKB-b-6218	Mango	AS	rs141346780	0.00854581	0.0156197	0.584298
UKB-b-6218	Mango	AS	rs143611250	0.00378431	0.0148396	0.798712
UKB-b-6218	Mango	AS	rs144115688	0.0129997	0.0152042	0.392546
UKB-b-6218	Mango	AS	rs144431141	0.0090462	0.0156144	0.562353
UKB-b-6218	Mango	AS	rs145866231	0.00539356	0.015542	0.728567
UKB-b-6218	Mango	AS	rs149223822	0.00195085	0.0142979	0.891471
UKB-b-6218	Mango	AS	rs17837122	0.0105151	0.0153033	0.492011
UKB-b-6218	Mango	AS	rs2293122	0.0108213	0.0153432	0.480636
UKB-b-6218	Mango	AS	rs2316231	0.0113907	0.0153399	0.457752
UKB-b-6218	Mango	AS	rs2622567	0.00588406	0.0156016	0.706066
UKB-b-6218	Mango	AS	rs4888184	0.00825236	0.0156864	0.598829
UKB-b-6218	Mango	AS	rs530565	0.00918527	0.0156015	0.556034
UKB-b-6218	Mango	AS	rs58174879	0.0148782	0.0134606	0.269024
UKB-b-6218	Mango	AS	rs72662496	0.00979557	0.0155647	0.529124
UKB-b-6218	Mango	AS	rs76723741	0.00650191	0.0156473	0.677755
UKB-b-6218	Mango	AS	rs77258559	0.00581415	0.0155492	0.708464
UKB-b-6218	Mango	AS	rs78673059	0.00793752	0.0157312	0.613859
UKB-b-6218	Mango	AS	rs8009412	0.00699574	0.0156789	0.655461
UKB-b-6218	Mango	AS	rs838905	0.0084312	0.0156539	0.590163
UKB-b-6218	Mango	AS	rs912525	0.00459416	0.0153488	0.764698
UKB-b-6218	Mango	AS	All	0.00780098	0.0151511	0.606637
UKB-b-730	Tomato	AS	rs114826856	-0.00116359	0.00384244	0.762023
UKB-b-730	Tomato	AS	rs117498265	0.00209538	0.00390099	0.591171
UKB-b-730	Tomato	AS	rs11781542	0.000163519	0.00385584	0.966173
UKB-b-730	Tomato	AS	rs12607299	0.0014128	0.00383679	0.712705
UKB-b-730	Tomato	AS	rs2281147	0.000559809	0.00385946	0.884673
UKB-b-730	Tomato	AS	rs2367001	0.00099395	0.00386235	0.796914
UKB-b-730	Tomato	AS	rs7009202	0.00253764	0.00384062	0.508781
UKB-b-730	Tomato	AS	rs76800056	0.00161768	0.00384505	0.673962
UKB-b-730	Tomato	AS	rs7718343	0.00217671	0.00385942	0.572755
UKB-b-730	Tomato	AS	rs9953073	-0.000263762	0.00388075	0.945812
UKB-b-730	Tomato	AS	All	0.00101246	0.00366024	0.78208
UKB-b-7420	Courgette	AS	rs114359626	-0.00676762	0.00679131	0.319002
UKB-b-7420	Courgette	AS	rs114874934	-0.00569256	0.00687206	0.407465
UKB-b-7420	Courgette	AS	rs11683704	-0.0059552	0.00695249	0.39169
UKB-b-7420	Courgette	AS	rs116875006	-0.00248355	0.00635093	0.695758
UKB-b-7420	Courgette	AS	rs12224049	-0.00485253	0.00682095	0.476827
UKB-b-7420	Courgette	AS	rs1287075	-0.00735015	0.00665028	0.269056
UKB-b-7420	Courgette	AS	rs142612411	-0.00759149	0.00663059	0.252242
UKB-b-7420	Courgette	AS	rs17577288	-0.00287369	0.00637101	0.651948
UKB-b-7420	Courgette	AS	rs181239607	-0.00726339	0.00669801	0.278183
UKB-b-7420	Courgette	AS	rs184911203	-0.00556956	0.00685255	0.416349
UKB-b-7420	Courgette	AS	rs2279893	-0.00658955	0.00678468	0.331429
UKB-b-7420	Courgette	AS	rs62432357	-0.00694215	0.00678543	0.306262
UKB-b-7420	Courgette	AS	rs6859913	-0.00318014	0.00649003	0.624131
UKB-b-7420	Courgette	AS	rs6877827	-0.00721935	0.00669337	0.280774
UKB-b-7420	Courgette	AS	rs72734891	-0.00697749	0.00672563	0.299528
UKB-b-7420	Courgette	AS	rs77132876	-0.00607541	0.00686321	0.376042
UKB-b-7420	Courgette	AS	rs77575696	-0.00562591	0.00687906	0.413453
UKB-b-7420	Courgette	AS	rs77959176	-0.00563177	0.00686272	0.411856
UKB-b-7420	Courgette	AS	rs79357024	-0.00430318	0.00676004	0.524411
UKB-b-7420	Courgette	AS	rs7969412	-0.00580194	0.00686716	0.398176
UKB-b-7420	Courgette	AS	All	-0.00573781	0.00652829	0.379448
UKB-b-812	Spinach	AS	rs111686396	0.012974	0.00886109	0.143151
UKB-b-812	Spinach	AS	rs117367361	0.0139558	0.00906688	0.123753
UKB-b-812	Spinach	AS	rs11921267	0.00970375	0.008559	0.2569
UKB-b-812	Spinach	AS	rs1218593	0.0153038	0.00894952	0.0872641
UKB-b-812	Spinach	AS	rs12230643	0.0138863	0.00906867	0.125711
UKB-b-812	Spinach	AS	rs12423474	0.015724	0.00889409	0.0770747
UKB-b-812	Spinach	AS	rs12529199	0.0123862	0.00882856	0.160624
UKB-b-812	Spinach	AS	rs1774075	0.013333	0.00904546	0.140481
UKB-b-812	Spinach	AS	rs184384547	0.0158811	0.00884631	0.0726182
UKB-b-812	Spinach	AS	rs184423582	0.0110423	0.00858273	0.198242
UKB-b-812	Spinach	AS	rs191235830	0.0182907	0.00856456	0.0327094
UKB-b-812	Spinach	AS	rs4748951	0.015863	0.00895437	0.0764709
UKB-b-812	Spinach	AS	rs6850702	0.0137828	0.0090257	0.126746
UKB-b-812	Spinach	AS	rs72741427	0.0136242	0.0090021	0.130165
UKB-b-812	Spinach	AS	rs76334742	0.0176499	0.00853693	0.0386891
UKB-b-812	Spinach	AS	rs78501414	0.0156114	0.00889435	0.0792253
UKB-b-812	Spinach	AS	All	0.0143165	0.008462	0.0906731
UKB-b-8124	Onion	AS	rs113181638	0.00169977	0.00575542	0.767739
UKB-b-8124	Onion	AS	rs117193414	0.00326428	0.00610039	0.592585
UKB-b-8124	Onion	AS	rs11961853	0.00263712	0.00602958	0.661847
UKB-b-8124	Onion	AS	rs12464142	0.00431554	0.00597681	0.470266
UKB-b-8124	Onion	AS	rs1318772	0.00138738	0.00566901	0.806666
UKB-b-8124	Onion	AS	rs144108770	0.0038229	0.00605252	0.527634
UKB-b-8124	Onion	AS	rs146199307	0.00541561	0.00570283	0.342297
UKB-b-8124	Onion	AS	rs1467978	0.00211398	0.00596968	0.72325
UKB-b-8124	Onion	AS	rs188458079	0.00310114	0.00612956	0.612904
UKB-b-8124	Onion	AS	rs4378921	0.00330409	0.00606451	0.585875
UKB-b-8124	Onion	AS	rs6890703	0.00588052	0.00545845	0.281335
UKB-b-8124	Onion	AS	rs7511986	0.000738726	0.00530901	0.889335
UKB-b-8124	Onion	AS	rs783494	0.00565067	0.00548545	0.302954
UKB-b-8124	Onion	AS	rs79181049	0.00314646	0.00605687	0.603422
UKB-b-8124	Onion	AS	rs9640159	0.00400492	0.0060196	0.50585
UKB-b-8124	Onion	AS	All	0.00336519	0.00565796	0.551997
UKB-b-8887	Berry	AS	rs113544454	-0.00644708	0.00610045	0.290593
UKB-b-8887	Berry	AS	rs12964409	-0.00526577	0.00611188	0.388929
UKB-b-8887	Berry	AS	rs149701248	-0.00822835	0.00613632	0.179944
UKB-b-8887	Berry	AS	rs1498885	-0.00740924	0.00614217	0.227705
UKB-b-8887	Berry	AS	rs1806192	-0.00757884	0.00610652	0.214567
UKB-b-8887	Berry	AS	rs449233	-0.00897896	0.00613208	0.143123
UKB-b-8887	Berry	AS	rs6064351	-0.00438722	0.00617645	0.47751
UKB-b-8887	Berry	AS	rs696217	-0.00649368	0.00610306	0.287327
UKB-b-8887	Berry	AS	rs72665864	-0.00917228	0.00611282	0.133485
UKB-b-8887	Berry	AS	rs72791977	-0.00676268	0.0060949	0.267187
UKB-b-8887	Berry	AS	rs74512738	-0.00673299	0.00618187	0.276088
UKB-b-8887	Berry	AS	rs7658609	-0.00676089	0.00611354	0.268775
UKB-b-8887	Berry	AS	rs78192709	-0.00565905	0.00614979	0.357467
UKB-b-8887	Berry	AS	All	-0.0069167	0.00588726	0.240051
UKB-b-905	Cauliflower	AS	rs115503647	0.0118775	0.00631348	0.0599326
UKB-b-905	Cauliflower	AS	rs117040088	0.00770279	0.00742113	0.299291
UKB-b-905	Cauliflower	AS	rs12549871	0.0074652	0.00733157	0.30857
UKB-b-905	Cauliflower	AS	rs144642750	0.00779683	0.00732696	0.28727
UKB-b-905	Cauliflower	AS	rs149923272	0.00518992	0.0068775	0.450475
UKB-b-905	Cauliflower	AS	rs17401217	0.00804594	0.00736048	0.274338
UKB-b-905	Cauliflower	AS	rs17756840	0.0101691	0.00680329	0.134984
UKB-b-905	Cauliflower	AS	rs328960	0.00583076	0.00703405	0.407142
UKB-b-905	Cauliflower	AS	rs55662076	0.00824271	0.00735838	0.262637
UKB-b-905	Cauliflower	AS	rs62179283	0.00405998	0.00624499	0.515617
UKB-b-905	Cauliflower	AS	rs74805957	0.00877631	0.00726941	0.227319
UKB-b-905	Cauliflower	AS	rs79089855	0.00807734	0.00734711	0.271598
UKB-b-905	Cauliflower	AS	rs848788	0.00880267	0.00723825	0.223935
UKB-b-905	Cauliflower	AS	rs881150	0.00613564	0.00724298	0.396931
UKB-b-905	Cauliflower	AS	All	0.00772344	0.0068217	0.257555

## Sheet: Table S5
Supplementary Table 5: information of the instrumental variants for assessing the assocation between spceific fruits/vegetables and the levels of low-density lipoprotein cholesterol.
id.exposure	Exposure	Outcome	SNP	effect_allele.exposure	other_allele.exposure	effect_allele.outcome	other_allele.outcome	beta.exposure	se.exposure	pval.exposure	beta.outcome	se.outcome	pval.outcome	F
UKB-b-10793	Pear	LDL-C	rs111598442	C	T	C	T	0.0953423	0.0207449	4.30002e-06	0.000788201	0.0122928	0.95	21.1227
UKB-b-10793	Pear	LDL-C	rs114476136	T	C	T	C	0.0745737	0.016227	4.30002e-06	0.00208089	0.00943603	0.83	21.12
UKB-b-10793	Pear	LDL-C	rs115587374	C	T	C	T	-0.0517683	0.011237	4.09996e-06	0.0128636	0.00655398	0.05	21.224
UKB-b-10793	Pear	LDL-C	rs116740634	T	C	T	C	-0.0370878	0.00787596	2.5e-06	0.00772295	0.00461789	0.0940005	22.1746
UKB-b-10793	Pear	LDL-C	rs138721349	T	C	T	C	0.0550328	0.0119809	4.39997e-06	-0.00164907	0.0069159	0.81	21.0991
UKB-b-10793	Pear	LDL-C	rs141930514	G	C	G	C	0.0294657	0.00645106	4.90004e-06	-0.00398489	0.00376449	0.29	20.8627
UKB-b-10793	Pear	LDL-C	rs142073328	A	G	A	G	0.0768547	0.0163075	2.39999e-06	-0.0157404	0.00953283	0.0990011	22.2109
UKB-b-10793	Pear	LDL-C	rs1609494	C	T	C	T	-0.0205313	0.0040607	4.30002e-07	-0.00109479	0.00237919	0.649999	25.5641
UKB-b-10793	Pear	LDL-C	rs17484600	T	A	T	A	-0.0194414	0.00386985	5.1e-07	0.000744936	0.00225278	0.74	25.2387
UKB-b-10793	Pear	LDL-C	rs1873849	T	C	T	C	0.048135	0.0104557	4.20001e-06	-0.000275124	0.00611156	0.96	21.1941
UKB-b-10793	Pear	LDL-C	rs34798770	A	G	A	G	0.0169624	0.0036269	2.90001e-06	0.00562358	0.00212222	0.00809991	21.8728
UKB-b-10793	Pear	LDL-C	rs4744	A	G	A	G	0.0205905	0.00424946	1.29999e-06	0.000345954	0.00248885	0.89	23.4783
UKB-b-10793	Pear	LDL-C	rs4953674	T	C	T	C	0.0210469	0.00414403	3.79997e-07	-0.00346629	0.00242574	0.15	25.7947
UKB-b-10793	Pear	LDL-C	rs59427628	A	G	A	G	-0.0558034	0.0120995	4e-06	0.00186787	0.00706413	0.79	21.2709
UKB-b-10793	Pear	LDL-C	rs6985457	T	G	T	G	0.0571308	0.0121865	2.80001e-06	0.0118581	0.00706094	0.0929994	21.9777
UKB-b-10793	Pear	LDL-C	rs9512379	T	C	T	C	0.0186516	0.00364197	2.99999e-07	0.00398144	0.00213344	0.0619998	26.2277
UKB-b-10932	Sweet pepper	LDL-C	rs113397084	G	T	G	T	0.0258617	0.00562638	4.30002e-06	0.000240868	0.00262776	0.93	21.1279
UKB-b-10932	Sweet pepper	LDL-C	rs1267469	C	T	C	T	-0.0306209	0.0059081	2.19999e-07	-0.000608798	0.00275792	0.83	26.8621
UKB-b-10932	Sweet pepper	LDL-C	rs186726688	A	T	A	T	-0.102267	0.021482	1.89998e-06	0.0109182	0.00977466	0.26	22.6632
UKB-b-10932	Sweet pepper	LDL-C	rs28608590	T	C	T	C	-0.0215469	0.00458167	2.59998e-06	0.00144827	0.00213842	0.5	22.1168
UKB-b-10932	Sweet pepper	LDL-C	rs34710626	A	G	A	G	0.0339684	0.00739287	4.30002e-06	0.00361267	0.00346057	0.3	21.1117
UKB-b-10932	Sweet pepper	LDL-C	rs62188982	T	G	T	G	-0.0746526	0.0161052	3.59998e-06	-0.00433888	0.00764395	0.57	21.4861
UKB-b-10932	Sweet pepper	LDL-C	rs62286519	A	G	A	G	0.0301797	0.00636274	2.1e-06	0.00187125	0.00296872	0.53	22.4979
UKB-b-10932	Sweet pepper	LDL-C	rs77729859	T	C	T	C	0.0420403	0.00881363	1.79999e-06	-0.00517988	0.00413346	0.21	22.7521
UKB-b-10932	Sweet pepper	LDL-C	rs78836938	T	C	T	C	0.0889291	0.0192203	3.69999e-06	0.000951192	0.0089916	0.92	21.4076
UKB-b-10932	Sweet pepper	LDL-C	rs79955297	G	T	G	T	0.0665204	0.0138035	1.40001e-06	-0.0086635	0.00641512	0.18	23.2237
UKB-b-10932	Sweet pepper	LDL-C	rs7997705	T	C	T	C	0.112869	0.0247325	5e-06	-0.00136476	0.0116121	0.91	20.8264
UKB-b-1164	Pineapple	LDL-C	rs111799849	C	G	C	G	0.0362565	0.00787445	4.09996e-06	-0.0103709	0.00794073	0.19	21.1998
UKB-b-1164	Pineapple	LDL-C	rs114311510	T	C	T	C	0.0289142	0.00593093	1.09999e-06	-0.000697898	0.00600631	0.91	23.7671
UKB-b-1164	Pineapple	LDL-C	rs116956726	T	C	T	C	0.04478	0.00943084	2.1e-06	0.00269146	0.00951008	0.780001	22.5459
UKB-b-1164	Pineapple	LDL-C	rs144823522	A	G	A	G	0.0279856	0.00532174	1.5e-07	-0.00390565	0.00534362	0.46	27.6543
UKB-b-1164	Pineapple	LDL-C	rs149078766	C	T	C	T	0.037263	0.00768411	1.2e-06	-0.000120164	0.00777609	0.99	23.5163
UKB-b-1164	Pineapple	LDL-C	rs1701827	G	A	G	A	0.0108785	0.00234955	3.69999e-06	-0.00513453	0.00236628	0.0299999	21.4372
UKB-b-1164	Pineapple	LDL-C	rs2454222	A	G	A	G	0.0105516	0.00208018	3.89996e-07	0.00101841	0.0020833	0.62	25.7297
UKB-b-1164	Pineapple	LDL-C	rs3096085	A	G	A	G	-0.0252268	0.00539418	2.90001e-06	0.00568796	0.00542418	0.29	21.8712
UKB-b-1164	Pineapple	LDL-C	rs3917551	A	G	A	G	0.0215573	0.00448966	1.6e-06	0.00305312	0.00455047	0.5	23.0548
UKB-b-1164	Pineapple	LDL-C	rs62007226	G	C	G	C	0.0128779	0.00269292	1.7e-06	-0.00563562	0.00271272	0.0379997	22.8688
UKB-b-1164	Pineapple	LDL-C	rs62105556	G	T	G	T	0.0224655	0.00473599	2.1e-06	0.000449199	0.00469396	0.92	22.5015
UKB-b-1164	Pineapple	LDL-C	rs72771953	A	C	A	C	0.0215321	0.0043525	7.49998e-07	0.00243191	0.00440726	0.58	24.4735
UKB-b-1164	Pineapple	LDL-C	rs75055053	T	C	T	C	0.0339083	0.00654092	2.19999e-07	-0.00172298	0.00650047	0.79	26.8741
UKB-b-1164	Pineapple	LDL-C	rs77093146	A	G	A	G	0.0270307	0.00564908	1.7e-06	0.00375898	0.00570866	0.51	22.896
UKB-b-1164	Pineapple	LDL-C	rs79253624	A	C	A	C	0.0341919	0.0074643	4.60002e-06	-0.00330879	0.00736385	0.649999	20.983
UKB-b-1164	Pineapple	LDL-C	rs79943840	G	A	G	A	0.0367295	0.00712736	2.59998e-07	0.00664693	0.0071687	0.35	26.5566
UKB-b-12051	Grape	LDL-C	rs10497191	C	T	C	T	0.033169	0.00670547	7.59994e-07	0.00196926	0.00311506	0.53	24.4684
UKB-b-12051	Grape	LDL-C	rs10915419	T	G	T	G	0.073165	0.0142872	2.99999e-07	-0.00765229	0.00650636	0.24	26.2248
UKB-b-12051	Grape	LDL-C	rs139167288	A	G	A	G	-0.138425	0.0298557	3.50002e-06	-0.0114082	0.0140811	0.42	21.4968
UKB-b-12051	Grape	LDL-C	rs139190506	G	A	G	A	0.0777545	0.0164449	2.30001e-06	-0.00644879	0.0075031	0.39	22.3557
UKB-b-12051	Grape	LDL-C	rs140661104	C	G	C	G	0.0940598	0.0196968	1.79999e-06	-0.0115905	0.00928368	0.21	22.8043
UKB-b-12051	Grape	LDL-C	rs185089240	A	G	A	G	0.124289	0.0261221	2e-06	0.0045039	0.0117774	0.7	22.6386
UKB-b-12051	Grape	LDL-C	rs62355507	T	C	T	C	-0.0304175	0.00610362	6.19998e-07	0.00264146	0.00283635	0.35	24.8355
UKB-b-12051	Grape	LDL-C	rs9320216	G	A	G	A	0.0363096	0.00782521	3.50002e-06	0.00750606	0.00366311	0.04	21.5303
UKB-b-13520	Orange	LDL-C	rs117741304	G	T	G	T	0.077393	0.0166018	3.09999e-06	0.00339954	0.00941096	0.719999	21.7317
UKB-b-13520	Orange	LDL-C	rs1188537	A	G	A	G	-0.0178143	0.00377302	2.30001e-06	-0.00240524	0.00214064	0.26	22.2925
UKB-b-13520	Orange	LDL-C	rs12661263	T	C	T	C	-0.0240976	0.00523084	4.09996e-06	-0.00192293	0.0029832	0.52	21.2229
UKB-b-13520	Orange	LDL-C	rs2225962	A	G	A	G	0.0239017	0.00494573	1.29999e-06	0.00315121	0.00284071	0.27	23.3559
UKB-b-13520	Orange	LDL-C	rs4782961	T	A	T	A	0.0341698	0.00722216	2.19999e-06	0.00794144	0.00412366	0.0539995	22.3847
UKB-b-13520	Orange	LDL-C	rs66957934	G	A	G	A	-0.0194043	0.00386733	5.19996e-07	0.00516384	0.00219777	0.0189998	25.1752
UKB-b-13520	Orange	LDL-C	rs72758819	T	C	T	C	0.0317107	0.00692589	4.70002e-06	-0.00333263	0.00393228	0.4	20.9633
UKB-b-14145	Celery	LDL-C	rs111573260	T	C	T	C	-0.0584013	0.0127952	5e-06	-0.00574033	0.00705225	0.42	20.833
UKB-b-14145	Celery	LDL-C	rs116191942	A	G	A	G	0.0763616	0.0164004	3.2e-06	-0.000475389	0.00892367	0.96	21.6791
UKB-b-14145	Celery	LDL-C	rs1168550	T	A	T	A	0.0176358	0.00386293	5e-06	0.00461031	0.00212783	0.0299999	20.8428
UKB-b-14145	Celery	LDL-C	rs117343799	T	C	T	C	0.0634662	0.013726	3.79997e-06	-0.00690566	0.00751768	0.36	21.3795
UKB-b-14145	Celery	LDL-C	rs12136373	T	C	T	C	-0.0290729	0.00584692	6.59994e-07	0.00232378	0.00320311	0.47	24.7242
UKB-b-14145	Celery	LDL-C	rs12551354	C	G	C	G	0.116011	0.024424	2e-06	0.00478328	0.0136634	0.73	22.5613
UKB-b-14145	Celery	LDL-C	rs139795526	C	T	C	T	0.0595517	0.0130032	4.70002e-06	0.00488086	0.00722884	0.5	20.9743
UKB-b-14145	Celery	LDL-C	rs143043085	G	C	G	C	0.11966	0.0255191	2.69998e-06	-0.00264769	0.0133914	0.84	21.9871
UKB-b-14145	Celery	LDL-C	rs144837581	C	T	C	T	0.125879	0.0251052	5.30005e-07	0.00359922	0.0146851	0.81	25.1408
UKB-b-14145	Celery	LDL-C	rs2173148	G	A	G	A	0.0178344	0.00380404	2.80001e-06	0.00160686	0.00208683	0.44	21.98
UKB-b-14145	Celery	LDL-C	rs3110454	T	C	T	C	0.0181342	0.00385436	2.5e-06	0.00204161	0.00212185	0.34	22.1356
UKB-b-14145	Celery	LDL-C	rs59063355	T	C	T	C	-0.0224943	0.00487529	4e-06	0.003068	0.00268011	0.25	21.2885
UKB-b-14145	Celery	LDL-C	rs61990752	C	T	C	T	-0.0244884	0.00535975	4.90004e-06	-0.000474757	0.00294487	0.87	20.8753
UKB-b-14145	Celery	LDL-C	rs72909401	A	C	A	C	0.0570173	0.0121165	2.5e-06	-0.00579233	0.00672852	0.39	22.1441
UKB-b-14145	Celery	LDL-C	rs73169197	C	G	C	G	0.0554273	0.0110288	5e-07	-0.00272843	0.00600188	0.649999	25.2575
UKB-b-14145	Celery	LDL-C	rs79810016	A	G	A	G	0.0634036	0.0120272	1.40001e-07	0.00649551	0.00665637	0.33	27.7907
UKB-b-14145	Celery	LDL-C	rs9409285	G	C	G	C	0.0440159	0.00906243	1.2e-06	-0.00629126	0.0050577	0.21	23.5901
UKB-b-14182	Plum	LDL-C	rs111701790	C	T	C	T	0.0978304	0.020492	1.79999e-06	0.0117051	0.0122724	0.34	22.7918
UKB-b-14182	Plum	LDL-C	rs117853141	G	T	G	T	0.0845396	0.0173318	1.09999e-06	-0.0218116	0.0104548	0.0369999	23.7921
UKB-b-14182	Plum	LDL-C	rs118089775	T	C	T	C	0.0885623	0.0148066	2.19999e-09	0.0051461	0.00873521	0.56	35.7756
UKB-b-14182	Plum	LDL-C	rs4747673	A	C	A	C	0.0238486	0.00507849	2.69998e-06	-0.000568192	0.00297246	0.85	22.0524
UKB-b-14182	Plum	LDL-C	rs58510658	A	T	A	T	0.05658	0.0110767	3.29997e-07	0.00331803	0.00651048	0.61	26.0919
UKB-b-14182	Plum	LDL-C	rs60122509	C	G	C	G	0.129193	0.0261226	7.59994e-07	-0.028468	0.0152725	0.0619998	24.4594
UKB-b-14182	Plum	LDL-C	rs62187193	C	T	C	T	0.0223588	0.00417277	8.40001e-08	-0.00552454	0.00244869	0.0239999	28.711
UKB-b-14182	Plum	LDL-C	rs71578258	C	T	C	T	-0.0260107	0.00559405	3.29997e-06	0.000412578	0.00328119	0.9	21.6198
UKB-b-14182	Plum	LDL-C	rs7259991	T	C	T	C	0.0338932	0.00735226	4e-06	-0.00273191	0.00434481	0.53	21.2512
UKB-b-14182	Plum	LDL-C	rs73039061	G	T	G	T	0.0245555	0.00493907	6.59994e-07	-0.000197573	0.00288269	0.95	24.7177
UKB-b-14182	Plum	LDL-C	rs76261861	C	A	C	A	-0.0319797	0.00697707	4.60002e-06	0.00152174	0.0041165	0.709999	21.0089
UKB-b-14182	Plum	LDL-C	rs80030728	C	T	C	T	0.0533167	0.0105771	4.60002e-07	-0.0073726	0.0062582	0.24	25.4093
UKB-b-15601	Broccoli	LDL-C	rs10982277	A	T	A	T	-0.0345097	0.00737076	2.80001e-06	-0.00545165	0.00276834	0.0490004	21.9209
UKB-b-15601	Broccoli	LDL-C	rs113230204	A	G	A	G	-0.124043	0.0263865	2.59998e-06	0.0136398	0.0099092	0.17	22.0994
UKB-b-15601	Broccoli	LDL-C	rs11613757	T	C	T	C	0.0563499	0.0105613	9.49992e-08	-0.00306508	0.00394806	0.44	28.4676
UKB-b-15601	Broccoli	LDL-C	rs12002520	T	A	T	A	0.0366194	0.00735944	6.49995e-07	-0.00180963	0.00276828	0.51	24.759
UKB-b-15601	Broccoli	LDL-C	rs150551823	T	C	T	C	0.0465674	0.0100608	3.69999e-06	0.00235889	0.00380452	0.54	21.4239
UKB-b-15601	Broccoli	LDL-C	rs2382312	T	C	T	C	-0.0273845	0.00556597	8.70001e-07	-0.000894094	0.00209951	0.67	24.2063
UKB-b-15601	Broccoli	LDL-C	rs56120169	A	G	A	G	0.0352456	0.00726998	1.2e-06	0.0037083	0.00274805	0.18	23.5041
UKB-b-15601	Broccoli	LDL-C	rs7540542	T	G	T	G	0.0322451	0.00626329	2.59998e-07	-0.00116993	0.00235112	0.62	26.5047
UKB-b-16710	Carrot	LDL-C	rs116391685	T	G	T	G	0.102274	0.02073	8.09991e-07	0.00215264	0.00616179	0.73	24.3406
UKB-b-16710	Carrot	LDL-C	rs11681135	T	C	T	C	0.0430036	0.00929255	3.69999e-06	-0.00024934	0.00277956	0.93	21.4161
UKB-b-16710	Carrot	LDL-C	rs16898247	A	G	A	G	-0.119669	0.0253745	2.39999e-06	2.5699e-05	0.00772576	1	22.2417
UKB-b-16710	Carrot	LDL-C	rs28656094	T	C	T	C	-0.0391368	0.00763075	2.90001e-07	-0.00159759	0.00230081	0.49	26.3049
UKB-b-16710	Carrot	LDL-C	rs4375234	G	A	G	A	0.0430088	0.00921981	3.09999e-06	0.00222344	0.00276774	0.42	21.7606
UKB-b-17223	Garlic	LDL-C	rs11600909	A	G	A	G	-0.0321944	0.00687773	2.90001e-06	0.00815742	0.00393134	0.0379997	21.9114
UKB-b-17223	Garlic	LDL-C	rs138637793	T	A	T	A	0.0568411	0.0122868	3.69999e-06	-0.00257003	0.00702628	0.709999	21.4017
UKB-b-17223	Garlic	LDL-C	rs141575721	A	G	A	G	-0.0408856	0.0082255	6.69993e-07	-0.00819571	0.00469978	0.0810009	24.7068
UKB-b-17223	Garlic	LDL-C	rs143374250	A	G	A	G	0.0598765	0.0126384	2.19999e-06	-0.0164986	0.00735628	0.025	22.4455
UKB-b-17223	Garlic	LDL-C	rs147518355	C	A	C	A	0.0679682	0.0143176	2.1e-06	0.00325875	0.00832272	0.7	22.5357
UKB-b-17223	Garlic	LDL-C	rs149467747	A	G	A	G	0.0902589	0.0194093	3.29997e-06	-0.0136137	0.011314	0.23	21.6252
UKB-b-17223	Garlic	LDL-C	rs17640594	A	C	A	C	0.0924885	0.0200085	3.79997e-06	-0.00962266	0.0115599	0.41	21.3671
UKB-b-17223	Garlic	LDL-C	rs2111374	C	T	C	T	0.0400314	0.00848311	2.39999e-06	-0.00727078	0.00487268	0.14	22.2685
UKB-b-17223	Garlic	LDL-C	rs2574953	G	A	G	A	-0.0483353	0.0101995	2.1e-06	0.000435767	0.00591647	0.94	22.458
UKB-b-17223	Garlic	LDL-C	rs4584661	T	G	T	G	0.0482851	0.0103711	3.2e-06	-0.0030559	0.00603857	0.61	21.6759
UKB-b-17223	Garlic	LDL-C	rs56269735	C	A	C	A	0.0453822	0.00981203	3.69999e-06	-0.00973299	0.00560448	0.0819993	21.3921
UKB-b-17223	Garlic	LDL-C	rs56317696	A	G	A	G	-0.0181167	0.00367043	8e-07	-0.000943506	0.00211339	0.66	24.3626
UKB-b-17223	Garlic	LDL-C	rs60010968	A	T	A	T	0.0448587	0.00966569	3.50002e-06	-0.00902288	0.00548637	0.1	21.5391
UKB-b-17223	Garlic	LDL-C	rs62081074	A	T	A	T	-0.025862	0.00544606	2e-06	0.000289779	0.00312463	0.93	22.5507
UKB-b-17223	Garlic	LDL-C	rs6835673	G	A	G	A	0.0410348	0.00848595	1.29999e-06	0.00443081	0.00489585	0.37	23.3832
UKB-b-17223	Garlic	LDL-C	rs72780997	C	A	C	A	0.0302547	0.00634671	1.89998e-06	0.00581229	0.0036386	0.11	22.7242
UKB-b-17223	Garlic	LDL-C	rs74679312	G	A	G	A	0.0414552	0.00812013	3.29997e-07	-0.00829784	0.00461275	0.0719996	26.0635
UKB-b-17223	Garlic	LDL-C	rs77374784	G	A	G	A	-0.0332846	0.00726437	4.60002e-06	0.00265611	0.00420803	0.53	20.9938
UKB-b-17223	Garlic	LDL-C	rs78818759	T	C	T	C	0.0679688	0.0136454	6.29999e-07	0.00561065	0.0078381	0.47	24.8111
UKB-b-18007	Potatoes	LDL-C	rs111760027	G	A	G	A	0.110356	0.0232192	2e-06	-0.00219987	0.00650775	0.74	22.589
UKB-b-18007	Potatoes	LDL-C	rs117282450	A	G	A	G	0.232262	0.042073	3.40001e-08	0.0124086	0.0117454	0.29	30.4754
UKB-b-18007	Potatoes	LDL-C	rs12514848	G	A	G	A	-0.133169	0.0275226	1.29999e-06	-0.00643029	0.0078122	0.41	23.4114
UKB-b-18007	Potatoes	LDL-C	rs145471075	A	G	A	G	0.142872	0.0303787	2.59998e-06	-0.0180114	0.00886349	0.0420001	22.1185
UKB-b-18007	Potatoes	LDL-C	rs1614617	G	A	G	A	-0.038077	0.00831748	4.70002e-06	0.00209849	0.00236458	0.37	20.9576
UKB-b-18007	Potatoes	LDL-C	rs16841871	T	C	T	C	0.0397215	0.0085727	3.59998e-06	0.00167412	0.00244198	0.49	21.4692
UKB-b-18007	Potatoes	LDL-C	rs61911616	T	C	T	C	-0.0577434	0.0125919	4.49997e-06	0.00286569	0.00358458	0.42	21.0292
UKB-b-18007	Potatoes	LDL-C	rs79385065	C	A	C	A	0.107686	0.0235115	4.60002e-06	0.00164008	0.00671437	0.81	20.9777
UKB-b-18007	Potatoes	LDL-C	rs9962730	G	A	G	A	-0.0666714	0.0132396	4.79999e-07	0.00396769	0.00375533	0.29	25.3588
UKB-b-18758	Grapefruit	LDL-C	rs116982845	T	A	T	A	0.02633	0.00550296	1.7e-06	0.00326134	0.00794749	0.68	22.8933
UKB-b-18758	Grapefruit	LDL-C	rs117297639	T	C	T	C	0.0321625	0.00695094	3.69999e-06	0.00425823	0.00996958	0.67	21.4098
UKB-b-18758	Grapefruit	LDL-C	rs117579717	A	C	A	C	0.0322221	0.00696094	3.69999e-06	-0.000291307	0.00997799	0.98	21.4275
UKB-b-18758	Grapefruit	LDL-C	rs13027142	G	A	G	A	0.00784683	0.00169958	3.89996e-06	0.000603578	0.00243525	0.8	21.316
UKB-b-18758	Grapefruit	LDL-C	rs141702692	C	T	C	T	0.0222428	0.00465798	1.79999e-06	0.000345781	0.00657764	0.96	22.8026
UKB-b-18758	Grapefruit	LDL-C	rs149410520	C	G	C	G	0.0471246	0.0102415	4.20001e-06	0.0202283	0.0147069	0.17	21.1723
UKB-b-18758	Grapefruit	LDL-C	rs150490131	G	C	G	C	0.0209699	0.0045399	3.89996e-06	-0.00690871	0.00651463	0.29	21.3354
UKB-b-18758	Grapefruit	LDL-C	rs17462840	C	G	C	G	0.00723502	0.00146175	7.39997e-07	-0.00104956	0.00209151	0.62	24.4981
UKB-b-18758	Grapefruit	LDL-C	rs28569399	G	A	G	A	0.00975668	0.00207415	2.59998e-06	0.00473031	0.00294622	0.11	22.1271
UKB-b-18758	Grapefruit	LDL-C	rs58148876	C	T	C	T	0.0103474	0.00222504	3.29997e-06	-0.00882811	0.00316244	0.00519996	21.6265
UKB-b-18758	Grapefruit	LDL-C	rs61919156	A	T	A	T	0.0108202	0.00233398	3.59998e-06	0.00294729	0.00334772	0.38	21.492
UKB-b-18758	Grapefruit	LDL-C	rs67996343	A	C	A	C	0.0215678	0.00442091	1.09999e-06	-0.00241057	0.00630489	0.7	23.8006
UKB-b-18758	Grapefruit	LDL-C	rs72861422	G	A	G	A	0.0243714	0.0052261	3.09999e-06	0.00516596	0.00746575	0.49	21.7473
UKB-b-18758	Grapefruit	LDL-C	rs7293017	A	G	A	G	0.0113228	0.00244745	3.69999e-06	-8.2502e-05	0.00351738	0.98	21.4033
UKB-b-18758	Grapefruit	LDL-C	rs74352714	T	C	T	C	0.0158795	0.00341813	3.40001e-06	-0.00111663	0.00485342	0.82	21.5822
UKB-b-18758	Grapefruit	LDL-C	rs75128811	A	G	A	G	0.028749	0.00612166	2.59998e-06	0.00280405	0.00879055	0.75	22.055
UKB-b-18758	Grapefruit	LDL-C	rs77584237	G	A	G	A	0.0189086	0.00398539	2.1e-06	0.00481178	0.00562676	0.39	22.5101
UKB-b-19862	Melon	LDL-C	rs116518349	A	C	A	C	0.0498425	0.0109112	4.90004e-06	0.00787781	0.0108825	0.47	20.8667
UKB-b-19862	Melon	LDL-C	rs117641063	G	A	G	A	0.0559466	0.0113556	8.40001e-07	-0.0056621	0.0110752	0.61	24.2732
UKB-b-19862	Melon	LDL-C	rs139186326	C	A	C	A	0.0418199	0.00866753	1.40001e-06	-0.0126668	0.00840906	0.13	23.2796
UKB-b-19862	Melon	LDL-C	rs142872754	T	C	T	C	0.0418914	0.00826929	4.09996e-07	0.00652928	0.00805135	0.42	25.6633
UKB-b-19862	Melon	LDL-C	rs148224585	A	G	A	G	0.0402425	0.00823626	1e-06	0.0112357	0.00790874	0.16	23.8732
UKB-b-19862	Melon	LDL-C	rs148470410	G	A	G	A	0.046572	0.00946461	8.60003e-07	0.000970328	0.00919036	0.92	24.2128
UKB-b-19862	Melon	LDL-C	rs1946579	A	G	A	G	0.0405625	0.00831674	1.09999e-06	-0.000180717	0.00839554	0.98	23.7872
UKB-b-19862	Melon	LDL-C	rs35725057	T	C	T	C	0.0605764	0.0125642	1.40001e-06	0.00290091	0.0125119	0.82	23.2454
UKB-b-19862	Melon	LDL-C	rs4053618	A	G	A	G	-0.0136994	0.00280558	1e-06	0.00139229	0.00276095	0.61	23.8428
UKB-b-19862	Melon	LDL-C	rs4676860	C	T	C	T	-0.0157891	0.00316872	6.29999e-07	-3.87462e-05	0.00313484	0.99	24.8283
UKB-b-19862	Melon	LDL-C	rs547568473	G	A	G	A	0.0633169	0.0136044	3.29997e-06	0.0190492	0.0131712	0.15	21.6611
UKB-b-19862	Melon	LDL-C	rs62019153	G	A	G	A	0.013357	0.00260559	2.99999e-07	0.0010123	0.00257136	0.69	26.2788
UKB-b-19862	Melon	LDL-C	rs72693501	A	G	A	G	0.0212514	0.00444428	1.7e-06	0.0045332	0.00435244	0.3	22.8651
UKB-b-19862	Melon	LDL-C	rs72736578	T	G	T	G	0.0685913	0.0126201	5.49997e-08	-0.00784498	0.0123835	0.53	29.5401
UKB-b-19862	Melon	LDL-C	rs73212411	A	G	A	G	0.0186056	0.00401842	3.69999e-06	0.0078672	0.0039558	0.0470002	21.4376
UKB-b-19862	Melon	LDL-C	rs75040752	G	T	G	T	0.0452978	0.00902742	5.19996e-07	-0.000968653	0.00885875	0.91	25.1783
UKB-b-19862	Melon	LDL-C	rs79072120	T	C	T	C	0.0368659	0.00763734	1.40001e-06	-0.00404296	0.00742768	0.59	23.3005
UKB-b-19862	Melon	LDL-C	rs79508714	G	C	G	C	0.0344363	0.00719474	1.7e-06	-0.00272212	0.00710767	0.7	22.9088
UKB-b-2221	Cherry	LDL-C	rs118161273	A	G	A	G	0.05941	0.0117576	4.39997e-07	-0.00827964	0.0122066	0.5	25.5318
UKB-b-2221	Cherry	LDL-C	rs12601020	C	A	C	A	0.017878	0.00369317	1.29999e-06	-0.00612798	0.00401583	0.13	23.4336
UKB-b-2221	Cherry	LDL-C	rs12784730	G	A	G	A	-0.00920599	0.00197806	3.29997e-06	0.00312128	0.00215382	0.15	21.6602
UKB-b-2221	Cherry	LDL-C	rs138087021	T	C	T	C	0.0353361	0.0077398	5e-06	0.0115842	0.0085284	0.17	20.8438
UKB-b-2221	Cherry	LDL-C	rs139337488	G	A	G	A	0.0442158	0.00951606	3.40001e-06	-0.00197292	0.0100022	0.84	21.5894
UKB-b-2221	Cherry	LDL-C	rs149357475	T	C	T	C	0.0568628	0.0114804	7.29995e-07	-0.0114315	0.0122424	0.35	24.5325
UKB-b-2221	Cherry	LDL-C	rs16897428	G	A	G	A	0.0231163	0.00421729	4.20001e-08	0.0013702	0.00459069	0.77	30.0448
UKB-b-2221	Cherry	LDL-C	rs2773155	T	G	T	G	0.00923177	0.00193204	1.79999e-06	0.000432019	0.00210377	0.84	22.8317
UKB-b-2221	Cherry	LDL-C	rs4488206	A	C	A	C	-0.00972984	0.00209073	3.29997e-06	0.00276778	0.00228234	0.23	21.6579
UKB-b-2221	Cherry	LDL-C	rs55895617	G	A	G	A	0.0565213	0.0114786	8.50002e-07	0.00918269	0.0125261	0.46	24.2464
UKB-b-2221	Cherry	LDL-C	rs61757194	A	G	A	G	0.0358373	0.00618718	6.90001e-09	0.00577157	0.00674614	0.39	33.5494
UKB-b-2221	Cherry	LDL-C	rs6676180	A	T	A	T	0.0104457	0.0019864	1.5e-07	0.000525292	0.00215632	0.81	27.653
UKB-b-2221	Cherry	LDL-C	rs7039790	A	C	A	C	-0.0196096	0.00428001	4.60002e-06	4.17664e-05	0.00470362	0.99	20.9917
UKB-b-2221	Cherry	LDL-C	rs72671686	T	G	T	G	-0.0106075	0.00212584	5.99998e-07	-0.000622808	0.00232304	0.79	24.898
UKB-b-2221	Cherry	LDL-C	rs72839391	A	G	A	G	0.0346822	0.00629409	3.59998e-08	-0.00595478	0.00687149	0.39	30.3632
UKB-b-2221	Cherry	LDL-C	rs74465951	T	G	T	G	0.0309521	0.00647879	1.79999e-06	0.0012488	0.00695635	0.86	22.824
UKB-b-2221	Cherry	LDL-C	rs78163226	T	C	T	C	0.0216438	0.00468299	3.79997e-06	0.00255244	0.00512222	0.62	21.361
UKB-b-2221	Cherry	LDL-C	rs9572347	C	T	C	T	0.00937485	0.00205239	4.90004e-06	-0.00317479	0.00224409	0.16	20.8645
UKB-b-2299	Green bean	LDL-C	rs10856981	C	T	C	T	-0.0247903	0.00489249	4e-07	0.00128239	0.00214976	0.55	25.6746
UKB-b-2299	Green bean	LDL-C	rs11485443	G	A	G	A	0.0656897	0.0136857	1.6e-06	0.00272102	0.00601197	0.649999	23.0388
UKB-b-2299	Green bean	LDL-C	rs115038961	T	G	T	G	0.111935	0.0244711	4.79999e-06	-0.00356273	0.0108932	0.74	20.923
UKB-b-2299	Green bean	LDL-C	rs1153592	A	T	A	T	-0.032499	0.00681385	1.79999e-06	-0.00250386	0.00298825	0.4	22.7486
UKB-b-2299	Green bean	LDL-C	rs115617710	A	T	A	T	0.0915078	0.01955	2.90001e-06	0.00371233	0.00858386	0.67	21.909
UKB-b-2299	Green bean	LDL-C	rs117462537	A	G	A	G	0.0565117	0.0117844	1.6e-06	-0.00108721	0.00517602	0.83	22.9965
UKB-b-2299	Green bean	LDL-C	rs13002529	T	C	T	C	0.0369127	0.00801336	4.09996e-06	-0.00192872	0.00355122	0.59	21.2189
UKB-b-2299	Green bean	LDL-C	rs139682232	T	C	T	C	0.0974905	0.0201162	1.29999e-06	0.00921677	0.00876194	0.29	23.4873
UKB-b-2299	Green bean	LDL-C	rs146548702	C	T	C	T	0.127132	0.0270088	2.5e-06	-0.002252	0.0119489	0.85	22.1564
UKB-b-2299	Green bean	LDL-C	rs149262767	T	C	T	C	0.103669	0.0212905	1.09999e-06	0.00772324	0.00959551	0.42	23.7097
UKB-b-2299	Green bean	LDL-C	rs17068900	T	C	T	C	-0.0301897	0.00648474	3.2e-06	0.00186887	0.00287378	0.52	21.6737
UKB-b-2299	Green bean	LDL-C	rs182013468	C	T	C	T	0.156297	0.0321833	1.2e-06	0.00880003	0.013885	0.53	23.5852
UKB-b-2299	Green bean	LDL-C	rs7047957	T	C	T	C	-0.0223526	0.00486005	4.20001e-06	-0.00123863	0.00214555	0.56	21.1531
UKB-b-2299	Green bean	LDL-C	rs73790412	T	C	T	C	0.037736	0.00768026	8.99995e-07	-0.000133541	0.00339142	0.97	24.1413
UKB-b-2299	Green bean	LDL-C	rs75384405	C	T	C	T	0.0993626	0.0181992	4.79999e-08	0.00531752	0.0080102	0.51	29.8086
UKB-b-2299	Green bean	LDL-C	rs796032	T	A	T	A	-0.0231527	0.00472829	9.69996e-07	0.000130581	0.00208537	0.95	23.977
UKB-b-2299	Green bean	LDL-C	rs79842475	G	A	G	A	-0.0318042	0.00692157	4.30002e-06	-0.000969879	0.00306018	0.75	21.1135
UKB-b-2299	Green bean	LDL-C	rs9899110	T	C	T	C	0.027299	0.00586324	3.2e-06	0.00247472	0.00258047	0.34	21.6779
UKB-b-2867	Lettuce	LDL-C	rs117121492	C	T	C	T	-0.0758539	0.0149367	3.79997e-07	0.00332144	0.00510441	0.52	25.7897
UKB-b-2867	Lettuce	LDL-C	rs1351615	T	C	T	C	-0.0466241	0.00968348	1.5e-06	0.00483247	0.00332575	0.15	23.1824
UKB-b-2867	Lettuce	LDL-C	rs140432390	C	T	C	T	0.0977734	0.0212842	4.39997e-06	0.00293424	0.00731751	0.69	21.1022
UKB-b-2867	Lettuce	LDL-C	rs150258910	G	T	G	T	0.102528	0.0215355	1.89998e-06	0.00246946	0.0074843	0.74	22.666
UKB-b-2867	Lettuce	LDL-C	rs4274598	T	C	T	C	-0.0344176	0.00705633	1.09999e-06	0.00109326	0.00240967	0.649999	23.7905
UKB-b-2867	Lettuce	LDL-C	rs4689507	T	G	T	G	-0.0342095	0.00626798	4.79999e-08	-0.00185315	0.00214986	0.39	29.7878
UKB-b-2867	Lettuce	LDL-C	rs4794701	C	G	C	G	0.0306534	0.00642401	1.79999e-06	0.000206785	0.00220818	0.93	22.769
UKB-b-2867	Lettuce	LDL-C	rs56169733	C	T	C	T	-0.194205	0.0422115	4.20001e-06	-0.0253829	0.0141413	0.0729995	21.167
UKB-b-2867	Lettuce	LDL-C	rs56180092	A	G	A	G	-0.109252	0.0229699	2e-06	0.0136656	0.00799189	0.0870001	22.6225
UKB-b-2867	Lettuce	LDL-C	rs783448	C	A	C	A	0.027938	0.00605522	4e-06	0.00224958	0.00208971	0.28	21.2878
UKB-b-2867	Lettuce	LDL-C	rs78486026	A	G	A	G	0.0636509	0.0128411	7.19996e-07	0.00367041	0.004419	0.41	24.57
UKB-b-2867	Lettuce	LDL-C	rs8123963	C	T	C	T	0.0593776	0.0123879	1.6e-06	0.00641696	0.00426311	0.13	22.9747
UKB-b-2975	Cabbage/Kale	LDL-C	rs10962528	A	C	A	C	-0.0269316	0.0055664	1.29999e-06	0.00445872	0.0026685	0.0949992	23.4086
UKB-b-2975	Cabbage/Kale	LDL-C	rs116816200	A	G	A	G	0.0655675	0.0131483	6.1e-07	0.00695194	0.00633345	0.27	24.8678
UKB-b-2975	Cabbage/Kale	LDL-C	rs117299129	C	T	C	T	0.084214	0.0182678	4e-06	-0.0110581	0.00876277	0.21	21.2518
UKB-b-2975	Cabbage/Kale	LDL-C	rs117630679	T	C	T	C	-0.0960843	0.019833	1.29999e-06	-0.0183505	0.00963771	0.0569994	23.4708
UKB-b-2975	Cabbage/Kale	LDL-C	rs118053517	T	C	T	C	-0.0510405	0.0105884	1.40001e-06	-0.00301217	0.00502229	0.55	23.2364
UKB-b-2975	Cabbage/Kale	LDL-C	rs118191814	T	C	T	C	0.0734998	0.0160031	4.39997e-06	-0.0022319	0.00766879	0.77	21.0942
UKB-b-2975	Cabbage/Kale	LDL-C	rs12216003	G	C	G	C	0.0203066	0.00443266	4.60002e-06	-0.00490613	0.00212666	0.021	20.9868
UKB-b-2975	Cabbage/Kale	LDL-C	rs138929729	A	G	A	G	0.11101	0.0239574	3.59998e-06	0.00298883	0.0113986	0.79	21.4706
UKB-b-2975	Cabbage/Kale	LDL-C	rs148641529	C	A	C	A	0.141594	0.0291532	1.2e-06	-0.00520153	0.0138417	0.709999	23.5894
UKB-b-2975	Cabbage/Kale	LDL-C	rs150358228	A	G	A	G	0.100831	0.0214187	2.5e-06	0.0116628	0.0103151	0.26	22.1616
UKB-b-2975	Cabbage/Kale	LDL-C	rs192403427	G	A	G	A	0.115015	0.0239014	1.5e-06	0.00633754	0.0116374	0.59	23.1559
UKB-b-2975	Cabbage/Kale	LDL-C	rs2314759	A	C	A	C	-0.0439112	0.00898825	1e-06	0.00306516	0.00428231	0.47	23.8671
UKB-b-2975	Cabbage/Kale	LDL-C	rs282406	A	G	A	G	0.0401105	0.00784408	3.2e-07	0.000738633	0.00377294	0.84	26.1476
UKB-b-2975	Cabbage/Kale	LDL-C	rs4676603	A	G	A	G	0.0921085	0.0192509	1.7e-06	0.00230843	0.00944033	0.81	22.8927
UKB-b-2975	Cabbage/Kale	LDL-C	rs4884742	A	G	A	G	0.0343565	0.0073667	3.09999e-06	-0.000395867	0.00356006	0.91	21.7506
UKB-b-2975	Cabbage/Kale	LDL-C	rs617579	T	C	T	C	0.0299565	0.00632694	2.19999e-06	-0.00309642	0.00303848	0.31	22.4179
UKB-b-2975	Cabbage/Kale	LDL-C	rs62278488	T	C	T	C	-0.0405709	0.00872304	3.29997e-06	-0.00078081	0.00419388	0.85	21.6318
UKB-b-2975	Cabbage/Kale	LDL-C	rs72652073	C	G	C	G	0.0209359	0.00455398	4.30002e-06	0.00321923	0.00218819	0.14	21.1349
UKB-b-2975	Cabbage/Kale	LDL-C	rs758166	T	G	T	G	0.0894947	0.0194085	4e-06	0.0102358	0.00928781	0.27	21.2623
UKB-b-2975	Cabbage/Kale	LDL-C	rs79273432	C	T	C	T	0.110164	0.022757	1.29999e-06	0.0118136	0.0108052	0.27	23.4342
UKB-b-4070	Apple	LDL-C	rs111964094	T	C	T	C	0.126433	0.027093	3.09999e-06	0.00221746	0.00970667	0.82	21.7774
UKB-b-4070	Apple	LDL-C	rs116587918	C	T	C	T	0.109134	0.0210667	2.19999e-07	-0.00767328	0.00753462	0.31	26.8366
UKB-b-4070	Apple	LDL-C	rs12127789	T	G	T	G	0.0472787	0.00901548	1.6e-07	-0.00122816	0.00320166	0.7	27.5013
UKB-b-4070	Apple	LDL-C	rs12948969	T	G	T	G	-0.0345022	0.00736728	2.80001e-06	0.00373537	0.00262279	0.15	21.932
UKB-b-4070	Apple	LDL-C	rs1347300	G	A	G	A	0.0377494	0.0078383	1.5e-06	-0.00117349	0.00279661	0.67	23.194
UKB-b-4070	Apple	LDL-C	rs1401190	C	T	C	T	0.0346773	0.00660709	1.5e-07	-0.00682272	0.00235074	0.00369999	27.5467
UKB-b-4070	Apple	LDL-C	rs17767097	T	C	T	C	0.0387688	0.00848218	4.90004e-06	0.0007217	0.00304011	0.81	20.8905
UKB-b-4070	Apple	LDL-C	rs2030733	C	T	C	T	-0.030842	0.00590119	1.7e-07	8.69419e-05	0.00210144	0.97	27.3153
UKB-b-4070	Apple	LDL-C	rs28373108	A	G	A	G	0.0306316	0.00615138	6.4e-07	-0.00275507	0.00220385	0.21	24.7967
UKB-b-4070	Apple	LDL-C	rs2963826	T	C	T	C	0.0278743	0.0059774	3.09999e-06	0.00154791	0.00212792	0.47	21.7462
UKB-b-4070	Apple	LDL-C	rs38618	G	A	G	A	-0.0766235	0.0163089	2.59998e-06	0.00162109	0.00584184	0.780001	22.0737
UKB-b-4070	Apple	LDL-C	rs57320778	C	T	C	T	-0.0575678	0.0120755	1.89998e-06	-0.00236213	0.00430059	0.58	22.7274
UKB-b-4070	Apple	LDL-C	rs61926112	T	C	T	C	-0.0619975	0.0132959	3.09999e-06	0.000761237	0.00468312	0.87	21.7427
UKB-b-4070	Apple	LDL-C	rs62354196	T	C	T	C	0.0389094	0.00796855	1e-06	0.00126996	0.00282169	0.649999	23.8424
UKB-b-4070	Apple	LDL-C	rs7195117	G	A	G	A	-0.0279944	0.00596154	2.69998e-06	0.000700959	0.00212556	0.74	22.0509
UKB-b-4070	Apple	LDL-C	rs7853153	A	G	A	G	-0.0770879	0.0160018	1.5e-06	-0.00151052	0.00567246	0.79	23.2078
UKB-b-4070	Apple	LDL-C	rs7902193	C	T	C	T	-0.0281051	0.00584598	1.5e-06	-0.00029582	0.00208772	0.89	23.113
UKB-b-5362	Banana	LDL-C	rs1010086	A	G	A	G	-0.0306423	0.00654541	2.80001e-06	0.000200194	0.00231167	0.93	21.9164
UKB-b-5362	Banana	LDL-C	rs111386164	C	T	C	T	0.0656403	0.0135673	1.29999e-06	9.07759e-05	0.00475373	0.98	23.4075
UKB-b-5362	Banana	LDL-C	rs116313346	T	A	T	A	-0.155917	0.033199	2.59998e-06	0.0148825	0.0113123	0.19	22.0565
UKB-b-5362	Banana	LDL-C	rs11725846	T	C	T	C	-0.0402355	0.00877828	4.60002e-06	-0.00545128	0.00312316	0.0810009	21.0087
UKB-b-5362	Banana	LDL-C	rs12144594	A	T	A	T	-0.0344345	0.00701006	8.99995e-07	-0.00586619	0.00247523	0.0179999	24.1293
UKB-b-5362	Banana	LDL-C	rs13112832	C	T	C	T	0.0318001	0.00666705	1.79999e-06	-0.00224283	0.00236512	0.34	22.7504
UKB-b-5362	Banana	LDL-C	rs4841580	C	T	C	T	0.0350173	0.00596069	4.20001e-09	0.00321493	0.00211033	0.13	34.5122
UKB-b-5362	Banana	LDL-C	rs4926303	T	C	T	C	-0.0841854	0.0176578	1.89998e-06	0.0113367	0.00618873	0.0669993	22.73
UKB-b-5362	Banana	LDL-C	rs6566594	T	C	T	C	0.0288148	0.00594992	1.29999e-06	0.000699986	0.00210058	0.74	23.4536
UKB-b-5362	Banana	LDL-C	rs693739	A	G	A	G	0.0726422	0.0150096	1.29999e-06	-0.000324152	0.00523223	0.95	23.4229
UKB-b-5362	Banana	LDL-C	rs73164291	T	A	T	A	0.0828553	0.0149482	2.99999e-08	0.0050595	0.00523819	0.33	30.7229
UKB-b-5362	Banana	LDL-C	rs7428779	T	C	T	C	0.0381376	0.00746298	3.2e-07	-0.000927284	0.00262578	0.719999	26.1145
UKB-b-5362	Banana	LDL-C	rs75999182	G	A	G	A	0.0711448	0.0142514	5.99998e-07	-0.00267446	0.0050561	0.6	24.9213
UKB-b-5362	Banana	LDL-C	rs76722032	T	C	T	C	-0.134813	0.0295125	4.90004e-06	-0.00893485	0.0106239	0.4	20.8666
UKB-b-5362	Banana	LDL-C	rs79265768	T	A	T	A	-0.0764575	0.0152381	5.19996e-07	8.4078e-05	0.00545036	0.99	25.1755
UKB-b-5362	Banana	LDL-C	rs9830802	T	C	T	C	0.029999	0.0064827	3.69999e-06	0.000982458	0.00230041	0.67	21.4142
UKB-b-588	Cucumber	LDL-C	rs117632321	G	A	G	A	0.122494	0.0257669	2e-06	0.00172687	0.0112558	0.88	22.5998
UKB-b-588	Cucumber	LDL-C	rs140812249	T	C	T	C	0.115581	0.025276	4.79999e-06	0.0169924	0.0109712	0.12	20.9101
UKB-b-588	Cucumber	LDL-C	rs146884789	C	G	C	G	0.0805458	0.0173979	3.69999e-06	0.00238935	0.00753804	0.75	21.4335
UKB-b-588	Cucumber	LDL-C	rs148590142	T	A	T	A	0.0886939	0.0181356	1e-06	-0.00235835	0.00782609	0.760001	23.9179
UKB-b-588	Cucumber	LDL-C	rs150081540	A	G	A	G	0.115284	0.0244442	2.39999e-06	0.00477685	0.0104927	0.649999	22.2426
UKB-b-588	Cucumber	LDL-C	rs183032803	G	T	G	T	0.12809	0.0272797	2.69998e-06	0.00744853	0.0113882	0.51	22.0471
UKB-b-588	Cucumber	LDL-C	rs2232354	G	T	G	T	-0.0276852	0.00602079	4.30002e-06	-0.0031169	0.00260935	0.23	21.1441
UKB-b-588	Cucumber	LDL-C	rs28567375	A	C	A	C	0.0452419	0.00989381	4.79999e-06	-0.00156951	0.00425957	0.709999	20.91
UKB-b-588	Cucumber	LDL-C	rs35040843	T	C	T	C	-0.0260835	0.005398	1.40001e-06	0.000969963	0.00233625	0.68	23.3489
UKB-b-588	Cucumber	LDL-C	rs4254639	T	C	T	C	0.0739741	0.0150366	8.70001e-07	0.0084513	0.0065722	0.2	24.2025
UKB-b-588	Cucumber	LDL-C	rs4343301	G	T	G	T	-0.0229319	0.0049433	3.50002e-06	0.00578975	0.00213441	0.00669993	21.5202
UKB-b-588	Cucumber	LDL-C	rs7328844	A	G	A	G	0.0321175	0.00665134	1.40001e-06	0.00212474	0.00286309	0.46	23.3166
UKB-b-588	Cucumber	LDL-C	rs76515994	T	G	T	G	0.105543	0.0225387	2.80001e-06	0.0101267	0.0097596	0.3	21.9281
UKB-b-588	Cucumber	LDL-C	rs77781525	A	G	A	G	-0.0631235	0.0134889	2.90001e-06	0.000574573	0.00579734	0.92	21.8992
UKB-b-588	Cucumber	LDL-C	rs78250650	A	G	A	G	0.0975716	0.021137	3.89996e-06	-0.0128601	0.00908424	0.16	21.3089
UKB-b-588	Cucumber	LDL-C	rs79041188	A	G	A	G	-0.089385	0.0186698	1.7e-06	-0.0136314	0.00813275	0.0940005	22.9219
UKB-b-588	Cucumber	LDL-C	rs9289020	C	T	C	T	0.0504579	0.0102206	7.90005e-07	-0.00608604	0.00443497	0.17	24.3728
UKB-b-6154	Peach/Nectarine	LDL-C	rs111855924	A	G	A	G	0.0457478	0.0091222	5.30005e-07	-0.00744684	0.00634959	0.24	25.1502
UKB-b-6154	Peach/Nectarine	LDL-C	rs145003189	C	G	C	G	0.0737395	0.0141464	1.89998e-07	0.014818	0.00993341	0.14	27.1712
UKB-b-6154	Peach/Nectarine	LDL-C	rs149599449	T	C	T	C	0.0343938	0.00704262	1e-06	0.00276148	0.00487478	0.57	23.8502
UKB-b-6154	Peach/Nectarine	LDL-C	rs184625579	T	C	T	C	-0.0747165	0.0158622	2.5e-06	0.00296154	0.0109249	0.79	22.1874
UKB-b-6154	Peach/Nectarine	LDL-C	rs1917035	C	T	C	T	0.0235157	0.00506424	3.40001e-06	0.00335234	0.00353634	0.34	21.5619
UKB-b-6154	Peach/Nectarine	LDL-C	rs28542413	C	T	C	T	-0.0218003	0.00414344	1.40001e-07	0.00227978	0.00285792	0.43	27.6823
UKB-b-6154	Peach/Nectarine	LDL-C	rs2943329	T	G	T	G	-0.0433419	0.00923932	2.69998e-06	-0.00590232	0.00638262	0.36	22.0057
UKB-b-6154	Peach/Nectarine	LDL-C	rs55696118	T	A	T	A	0.0406514	0.00836247	1.2e-06	-0.00938668	0.00574778	0.1	23.631
UKB-b-6154	Peach/Nectarine	LDL-C	rs62140616	G	A	G	A	0.038962	0.00705577	3.40001e-08	-0.00143778	0.00489219	0.77	30.4925
UKB-b-6154	Peach/Nectarine	LDL-C	rs6727287	A	G	A	G	-0.0153859	0.00315495	1.09999e-06	0.00109299	0.00218295	0.62	23.7827
UKB-b-6154	Peach/Nectarine	LDL-C	rs67873970	A	G	A	G	0.0290889	0.00570737	3.50002e-07	-0.0046523	0.0039661	0.24	25.9766
UKB-b-6154	Peach/Nectarine	LDL-C	rs7006940	C	T	C	T	0.0300081	0.00638298	2.59998e-06	-0.000443	0.0044375	0.92	22.1019
UKB-b-6154	Peach/Nectarine	LDL-C	rs7032259	C	T	C	T	0.0324749	0.00680947	1.89998e-06	0.00275223	0.00469717	0.56	22.7441
UKB-b-6154	Peach/Nectarine	LDL-C	rs73013804	T	G	T	G	0.047473	0.00991895	1.7e-06	-0.0044057	0.00690148	0.52	22.9067
UKB-b-6154	Peach/Nectarine	LDL-C	rs74506265	G	A	G	A	-0.0359119	0.0076631	2.80001e-06	-0.000481961	0.00533024	0.93	21.9618
UKB-b-6154	Peach/Nectarine	LDL-C	rs75548124	T	G	T	G	0.0527571	0.0114983	4.49997e-06	-5.01321e-06	0.00808653	1	21.0521
UKB-b-6154	Peach/Nectarine	LDL-C	rs78476393	G	C	G	C	0.0803515	0.0154736	2.1e-07	0.00612462	0.0110266	0.58	26.9653
UKB-b-6154	Peach/Nectarine	LDL-C	rs78907083	A	G	A	G	0.0286644	0.00591196	1.2e-06	-0.00815044	0.00405751	0.0449997	23.5084
UKB-b-6218	Mango	LDL-C	rs1051412	C	A	C	A	-0.00706414	0.00140288	4.79999e-07	0.00290173	0.00211511	0.17	25.3558
UKB-b-6218	Mango	LDL-C	rs10976627	A	G	A	G	0.0178035	0.00320468	2.80001e-08	-0.00383182	0.0048058	0.43	30.8632
UKB-b-6218	Mango	LDL-C	rs11223956	C	T	C	T	0.0188027	0.00405465	3.50002e-06	-0.00165383	0.00610558	0.79	21.5047
UKB-b-6218	Mango	LDL-C	rs11595945	T	C	T	C	0.0151581	0.00330953	4.60002e-06	0.00100258	0.00500116	0.84	20.9777
UKB-b-6218	Mango	LDL-C	rs11623618	A	G	A	G	0.012839	0.00266939	1.5e-06	-0.0107426	0.00406085	0.00819993	23.1333
UKB-b-6218	Mango	LDL-C	rs11710157	T	G	T	G	-0.0261856	0.00541335	1.29999e-06	0.00241452	0.00813452	0.77	23.3988
UKB-b-6218	Mango	LDL-C	rs117322135	T	C	T	C	0.0334437	0.00711864	2.59998e-06	-0.00615915	0.0106047	0.56	22.0716
UKB-b-6218	Mango	LDL-C	rs117770183	A	G	A	G	0.0187057	0.00355963	1.5e-07	0.00864377	0.00537864	0.11	27.6146
UKB-b-6218	Mango	LDL-C	rs13296704	G	A	G	A	0.0190378	0.00348946	4.90004e-08	0.00413343	0.00531105	0.44	29.7658
UKB-b-6218	Mango	LDL-C	rs141346780	A	G	A	G	0.028836	0.00628106	4.39997e-06	0.00516628	0.00982495	0.6	21.0768
UKB-b-6218	Mango	LDL-C	rs143611250	C	A	C	A	0.0436725	0.00955598	4.90004e-06	0.00372995	0.0144762	0.8	20.8865
UKB-b-6218	Mango	LDL-C	rs144431141	G	C	G	C	0.0229208	0.00496317	3.89996e-06	0.0054161	0.00755469	0.47	21.3276
UKB-b-6218	Mango	LDL-C	rs145866231	A	G	A	G	0.0337711	0.00671813	5e-07	0.00629707	0.0102222	0.54	25.2693
UKB-b-6218	Mango	LDL-C	rs149223822	T	C	T	C	0.019245	0.00419725	4.49997e-06	-0.00606499	0.00633933	0.34	21.0236
UKB-b-6218	Mango	LDL-C	rs17837122	C	A	C	A	0.0416503	0.00893147	3.09999e-06	0.0147055	0.0139358	0.29	21.7466
UKB-b-6218	Mango	LDL-C	rs2293122	C	G	C	G	0.00998349	0.00214711	3.29997e-06	0.00435473	0.00323109	0.18	21.62
UKB-b-6218	Mango	LDL-C	rs2316231	A	G	A	G	0.00754694	0.00148387	3.69999e-07	0.00182028	0.00223553	0.42	25.8672
UKB-b-6218	Mango	LDL-C	rs4888184	A	G	A	G	-0.0109047	0.00229428	2e-06	0.00191498	0.00346506	0.58	22.591
UKB-b-6218	Mango	LDL-C	rs530565	T	C	T	C	-0.0236908	0.00501824	2.30001e-06	0.00589983	0.00776503	0.450001	22.2873
UKB-b-6218	Mango	LDL-C	rs58174879	C	T	C	T	0.0201905	0.00442262	5e-06	0.000638246	0.00681274	0.93	20.8418
UKB-b-6218	Mango	LDL-C	rs72662496	T	A	T	A	0.0197505	0.00413682	1.79999e-06	-0.00386304	0.0062245	0.53	22.7941
UKB-b-6218	Mango	LDL-C	rs76723741	C	T	C	T	0.0196959	0.00409715	1.5e-06	0.00326354	0.00613274	0.59	23.1094
UKB-b-6218	Mango	LDL-C	rs77258559	A	G	A	G	0.0206423	0.0043846	2.5e-06	-0.00319136	0.00662177	0.630001	22.1644
UKB-b-6218	Mango	LDL-C	rs78673059	A	G	A	G	0.0197277	0.00389176	4e-07	-0.00163122	0.00593962	0.780001	25.6957
UKB-b-6218	Mango	LDL-C	rs8009412	A	G	A	G	0.00703554	0.0014708	1.7e-06	0.00293102	0.00221384	0.19	22.8817
UKB-b-6218	Mango	LDL-C	rs838905	G	A	G	A	0.0178857	0.0038038	2.59998e-06	-0.000541015	0.00578593	0.93	22.1094
UKB-b-6218	Mango	LDL-C	rs912525	C	T	C	T	0.00764654	0.00159544	1.6e-06	0.000237463	0.00239809	0.92	22.9704
UKB-b-730	Tomato	LDL-C	rs114826856	A	G	A	G	0.190524	0.040171	2.1e-06	-0.0205305	0.0105167	0.051	22.4944
UKB-b-730	Tomato	LDL-C	rs117498265	G	T	G	T	0.0975347	0.0184428	1.2e-07	-0.00962452	0.00477861	0.0439997	27.9682
UKB-b-730	Tomato	LDL-C	rs11781542	T	G	T	G	-0.0445974	0.00930249	1.6e-06	-0.00125894	0.0024015	0.6	22.9837
UKB-b-730	Tomato	LDL-C	rs12607299	C	G	C	G	0.0398478	0.00864531	4e-06	-0.00120161	0.00224946	0.59	21.2446
UKB-b-730	Tomato	LDL-C	rs2281147	A	T	A	T	-0.0519952	0.0107502	1.29999e-06	0.00269823	0.00278357	0.33	23.3934
UKB-b-730	Tomato	LDL-C	rs2367001	T	G	T	G	-0.0651529	0.0133681	1.09999e-06	-0.00274831	0.00345692	0.43	23.7535
UKB-b-730	Tomato	LDL-C	rs7009202	T	C	T	C	0.0475527	0.0101355	2.69998e-06	0.00180041	0.00264184	0.5	22.012
UKB-b-730	Tomato	LDL-C	rs76800056	G	A	G	A	0.0825635	0.0173097	1.79999e-06	0.00187554	0.00455265	0.68	22.7508
UKB-b-730	Tomato	LDL-C	rs7718343	G	T	G	T	0.0540886	0.0110538	9.90011e-07	0.00300827	0.00288696	0.3	23.9435
UKB-b-730	Tomato	LDL-C	rs9953073	T	C	T	C	-0.065445	0.0129007	3.89996e-07	0.00142185	0.00333719	0.67	25.7351
UKB-b-7420	Courgette	LDL-C	rs114359626	G	A	G	A	0.095327	0.0192413	7.29995e-07	-0.00861016	0.0123833	0.49	24.545
UKB-b-7420	Courgette	LDL-C	rs114874934	T	G	T	G	0.0729417	0.0154729	2.39999e-06	0.00306115	0.00963742	0.75	22.2233
UKB-b-7420	Courgette	LDL-C	rs11683704	C	T	C	T	-0.0215946	0.00373947	7.69999e-09	0.00356067	0.00234453	0.13	33.348
UKB-b-7420	Courgette	LDL-C	rs116875006	A	G	A	G	0.0574249	0.0121732	2.39999e-06	0.00968592	0.00770828	0.21	22.2531
UKB-b-7420	Courgette	LDL-C	rs12224049	T	G	T	G	0.0362023	0.0073512	8.40001e-07	0.000640022	0.00461661	0.89	24.2525
UKB-b-7420	Courgette	LDL-C	rs1287075	A	G	A	G	0.0174025	0.00365183	1.89998e-06	0.00421107	0.00229002	0.0659994	22.7092
UKB-b-7420	Courgette	LDL-C	rs142612411	T	A	T	A	0.0837882	0.0170961	9.49992e-07	0.00988878	0.0102933	0.34	24.0199
UKB-b-7420	Courgette	LDL-C	rs17577288	C	T	C	T	-0.0198461	0.00415589	1.79999e-06	-0.00388092	0.00261143	0.14	22.8046
UKB-b-7420	Courgette	LDL-C	rs181239607	G	T	G	T	0.0652511	0.0135528	1.5e-06	-0.0108631	0.00835209	0.19	23.1802
UKB-b-7420	Courgette	LDL-C	rs184911203	T	C	T	C	0.0675953	0.0148068	5e-06	-0.000819966	0.00939612	0.93	20.8406
UKB-b-7420	Courgette	LDL-C	rs2279893	C	A	C	A	0.0581683	0.0124127	2.80001e-06	-0.00350521	0.00779521	0.649999	21.9604
UKB-b-7420	Courgette	LDL-C	rs62432357	T	C	T	C	-0.0204466	0.00403315	4e-07	-0.00180209	0.00253613	0.48	25.7012
UKB-b-7420	Courgette	LDL-C	rs6859913	A	G	A	G	-0.0316786	0.00581946	5.19996e-08	0.0100687	0.00364304	0.00569994	29.6324
UKB-b-7420	Courgette	LDL-C	rs6877827	A	C	A	C	0.0557797	0.0115748	1.40001e-06	0.000253317	0.00720116	0.97	23.2234
UKB-b-7420	Courgette	LDL-C	rs72734891	G	A	G	A	0.0300069	0.00646402	3.40001e-06	-0.000635538	0.00404101	0.88	21.5495
UKB-b-7420	Courgette	LDL-C	rs77132876	G	C	G	C	0.0575553	0.0121546	2.19999e-06	0.00679886	0.00765615	0.37	22.4228
UKB-b-7420	Courgette	LDL-C	rs77575696	A	G	A	G	-0.0399645	0.00826433	1.29999e-06	-0.00363022	0.00512587	0.48	23.3848
UKB-b-7420	Courgette	LDL-C	rs77959176	C	T	C	T	0.02605	0.005632	3.69999e-06	0.00327823	0.0035258	0.35	21.3939
UKB-b-7420	Courgette	LDL-C	rs79357024	A	G	A	G	0.0567919	0.0107898	1.40001e-07	0.00855678	0.00671733	0.2	27.7042
UKB-b-7420	Courgette	LDL-C	rs7969412	T	C	T	C	0.0206595	0.00439685	2.59998e-06	-0.00206858	0.00276494	0.450001	22.0778
UKB-b-812	Spinach	LDL-C	rs111686396	C	T	C	T	0.0733675	0.0159171	4e-06	-0.00739011	0.0118344	0.53	21.2461
UKB-b-812	Spinach	LDL-C	rs117367361	G	A	G	A	0.0524902	0.0106787	8.9e-07	-0.00120401	0.00773821	0.88	24.1613
UKB-b-812	Spinach	LDL-C	rs11921267	C	T	C	T	0.0156763	0.00330127	2e-06	0.00442106	0.00239981	0.0649995	22.5489
UKB-b-812	Spinach	LDL-C	rs12423474	A	C	A	C	0.0497295	0.0104748	2.1e-06	-0.00607615	0.00766063	0.43	22.5391
UKB-b-812	Spinach	LDL-C	rs12529199	T	C	T	C	-0.0214821	0.00445924	1.5e-06	-0.000558105	0.00324265	0.86	23.2077
UKB-b-812	Spinach	LDL-C	rs1774075	G	A	G	A	-0.0418487	0.00810795	2.5e-07	-0.00363587	0.00588016	0.54	26.6405
UKB-b-812	Spinach	LDL-C	rs184384547	A	T	A	T	0.0616008	0.0133189	3.69999e-06	0.00671418	0.00986402	0.5	21.3912
UKB-b-812	Spinach	LDL-C	rs184423582	A	C	A	C	0.0998492	0.0200983	6.80002e-07	0.00770974	0.0147706	0.6	24.6814
UKB-b-812	Spinach	LDL-C	rs191235830	C	T	C	T	0.0546141	0.011214	1.09999e-06	-0.0112329	0.00808552	0.16	23.7186
UKB-b-812	Spinach	LDL-C	rs4748951	G	C	G	C	-0.0410071	0.00819681	5.60003e-07	0.0118283	0.00590625	0.0449997	25.0281
UKB-b-812	Spinach	LDL-C	rs6850702	A	T	A	T	-0.0164469	0.00348765	2.39999e-06	0.000891449	0.00252963	0.719999	22.2383
UKB-b-812	Spinach	LDL-C	rs72741427	T	A	T	A	0.0843498	0.0180381	2.90001e-06	0.000330789	0.0130668	0.98	21.8669
UKB-b-812	Spinach	LDL-C	rs76334742	C	A	C	A	0.0405705	0.00884683	4.49997e-06	0.0115778	0.00644655	0.0719996	21.0303
UKB-b-812	Spinach	LDL-C	rs78501414	T	C	T	C	0.0603358	0.0132196	5e-06	0.00586847	0.00979107	0.55	20.8312
UKB-b-8124	Onion	LDL-C	rs117193414	C	T	C	T	0.0986988	0.0194703	4e-07	0.0116967	0.00758216	0.12	25.6968
UKB-b-8124	Onion	LDL-C	rs11961853	T	C	T	C	-0.0339686	0.00707667	1.6e-06	-0.00555784	0.00275645	0.0439997	23.0408
UKB-b-8124	Onion	LDL-C	rs12464142	A	C	A	C	0.0494773	0.0104405	2.1e-06	-0.00901447	0.00409379	0.0280001	22.4579
UKB-b-8124	Onion	LDL-C	rs144108770	T	C	T	C	0.0858673	0.0182056	2.39999e-06	0.00189422	0.00707412	0.79	22.2457
UKB-b-8124	Onion	LDL-C	rs146199307	A	G	A	G	0.141522	0.0280054	4.30002e-07	0.0203592	0.0111593	0.0680002	25.5367
UKB-b-8124	Onion	LDL-C	rs1467978	C	A	C	A	-0.0282442	0.00557323	4e-07	0.00264089	0.00216885	0.22	25.6829
UKB-b-8124	Onion	LDL-C	rs188458079	C	T	C	T	0.180267	0.0341774	1.29999e-07	-0.00207259	0.013265	0.88	27.8198
UKB-b-8124	Onion	LDL-C	rs4378921	T	C	T	C	0.0354315	0.00763136	3.40001e-06	0.00186139	0.00296996	0.53	21.5563
UKB-b-8124	Onion	LDL-C	rs6890703	T	C	T	C	-0.0287198	0.00593368	1.29999e-06	-0.000273177	0.00231537	0.91	23.4269
UKB-b-8124	Onion	LDL-C	rs7511986	A	G	A	G	0.0269225	0.00582303	3.79997e-06	-0.000371532	0.00226069	0.87	21.3763
UKB-b-8124	Onion	LDL-C	rs783494	C	T	C	T	0.0247328	0.0054065	4.79999e-06	-0.00214236	0.00210344	0.31	20.9273
UKB-b-8124	Onion	LDL-C	rs79181049	A	G	A	G	0.0669954	0.0146609	4.90004e-06	0.000558856	0.00564257	0.92	20.8818
UKB-b-8124	Onion	LDL-C	rs9640159	G	T	G	T	0.0250739	0.00543491	4e-06	-0.00224343	0.00211467	0.29	21.2843
UKB-b-8887	Berry	LDL-C	rs113544454	A	G	A	G	0.100281	0.0219199	4.79999e-06	0.00238187	0.0104788	0.82	20.9296
UKB-b-8887	Berry	LDL-C	rs12964409	G	C	G	C	0.0242745	0.00527433	4.20001e-06	0.00267918	0.00245649	0.28	21.182
UKB-b-8887	Berry	LDL-C	rs149701248	A	T	A	T	0.0894336	0.0186435	1.6e-06	-0.00620649	0.00867523	0.47	23.0116
UKB-b-8887	Berry	LDL-C	rs1498885	G	A	G	A	0.0251004	0.00512529	9.69996e-07	-0.000398543	0.00239881	0.87	23.9842
UKB-b-8887	Berry	LDL-C	rs1806192	G	T	G	T	0.0271159	0.00591292	4.49997e-06	0.00317146	0.00277714	0.25	21.0302
UKB-b-8887	Berry	LDL-C	rs449233	C	T	C	T	0.058956	0.0122934	1.6e-06	-0.00973547	0.00573269	0.089	22.9992
UKB-b-8887	Berry	LDL-C	rs6064351	G	A	G	A	0.0285395	0.00551047	2.19999e-07	-0.000499509	0.00257616	0.85	26.8235
UKB-b-8887	Berry	LDL-C	rs696217	T	G	T	G	0.0372671	0.00813168	4.60002e-06	0.000944451	0.0038468	0.81	21.0035
UKB-b-8887	Berry	LDL-C	rs72665864	A	G	A	G	0.0440463	0.00940901	2.90001e-06	-0.00411856	0.00444025	0.35	21.9145
UKB-b-8887	Berry	LDL-C	rs72791977	A	G	A	G	0.0845604	0.0184252	4.39997e-06	0.00127434	0.00876314	0.88	21.0625
UKB-b-8887	Berry	LDL-C	rs74512738	C	T	C	T	0.106483	0.0204009	1.79999e-07	0.00126996	0.00957309	0.89	27.2434
UKB-b-8887	Berry	LDL-C	rs78192709	C	G	C	G	-0.0620647	0.0126632	9.49992e-07	-0.0161107	0.00590374	0.0064	24.0216
UKB-b-905	Cauliflower	LDL-C	rs115503647	G	A	G	A	0.0489497	0.00929524	1.40001e-07	-0.00127157	0.00467529	0.79	27.7319
UKB-b-905	Cauliflower	LDL-C	rs117040088	A	C	A	C	0.0624925	0.0118278	1.29999e-07	0.00118989	0.00591119	0.84	27.9157
UKB-b-905	Cauliflower	LDL-C	rs12549871	G	A	G	A	0.0192449	0.00419861	4.60002e-06	0.00572209	0.002127	0.00710003	21.0097
UKB-b-905	Cauliflower	LDL-C	rs144642750	A	G	A	G	0.105066	0.0228191	4.09996e-06	-0.015954	0.0118908	0.18	21.1996
UKB-b-905	Cauliflower	LDL-C	rs149923272	C	T	C	T	0.106579	0.0215819	7.90005e-07	0.0145555	0.010931	0.18	24.3873
UKB-b-905	Cauliflower	LDL-C	rs17401217	G	A	G	A	0.0317112	0.00658867	1.5e-06	0.000596168	0.00331439	0.86	23.1649
UKB-b-905	Cauliflower	LDL-C	rs17756840	T	C	T	C	0.019283	0.00415748	3.50002e-06	-0.00696997	0.00209923	0.000899995	21.5124
UKB-b-905	Cauliflower	LDL-C	rs328960	A	T	A	T	-0.0260608	0.00558678	3.09999e-06	-0.00555327	0.00281313	0.0479999	21.7597
UKB-b-905	Cauliflower	LDL-C	rs55662076	T	A	T	A	-0.0350974	0.00716233	9.59997e-07	-0.00221706	0.00356673	0.53	24.0127
UKB-b-905	Cauliflower	LDL-C	rs62179283	A	G	A	G	0.0241773	0.00520118	3.29997e-06	0.00642772	0.00261635	0.0140001	21.6079
UKB-b-905	Cauliflower	LDL-C	rs74805957	T	C	T	C	0.0675128	0.0142577	2.19999e-06	0.012414	0.00712303	0.0810009	22.4219
UKB-b-905	Cauliflower	LDL-C	rs79089855	T	C	T	C	0.063025	0.0134067	2.59998e-06	6.93036e-05	0.00676503	0.99	22.0995
UKB-b-905	Cauliflower	LDL-C	rs848788	C	T	C	T	-0.0198641	0.00433382	4.60002e-06	0.00383683	0.0021805	0.0779992	21.0085
		LDL-C
		LDL-C
		LDL-C
		LDL-C
		LDL-C
		LDL-C
		LDL-C
		LDL-C

## Sheet: Table S6
Supplementary Table 6 : information of the instrumental variants for assessing the assocation between spceific fruits/vegetables and the levels of triglyceride
id.exposure	Exposure	Outcome	SNP	effect_allele.exposure	other_allele.exposure	effect_allele.outcome	other_allele.outcome	beta.exposure	se.exposure	pval.exposure	beta.outcome	se.outcome	pval.outcome	F
UKB-b-10793	Pear	TG	rs111598442	C	T	C	T	0.0953423	0.0207449	4.30002e-06	-0.00943279	0.0117045	0.42	21.1227
UKB-b-10793	Pear	TG	rs114476136	T	C	T	C	0.0745737	0.016227	4.30002e-06	-0.00401783	0.00899518	0.66	21.12
UKB-b-10793	Pear	TG	rs115587374	C	T	C	T	-0.0517683	0.011237	4.09996e-06	0.00907485	0.00624532	0.15	21.224
UKB-b-10793	Pear	TG	rs138721349	T	C	T	C	0.0550328	0.0119809	4.39997e-06	0.00245446	0.00663057	0.709999	21.0991
UKB-b-10793	Pear	TG	rs141930514	G	C	G	C	0.0294657	0.00645106	4.90004e-06	0.00569292	0.00359034	0.11	20.8627
UKB-b-10793	Pear	TG	rs142073328	A	G	A	G	0.0768547	0.0163075	2.39999e-06	0.015582	0.00907462	0.0860003	22.2109
UKB-b-10793	Pear	TG	rs1609494	C	T	C	T	-0.0205313	0.0040607	4.30002e-07	-0.00195699	0.00226907	0.39	25.5641
UKB-b-10793	Pear	TG	rs17484600	T	A	T	A	-0.0194414	0.00386985	5.1e-07	0.00141151	0.00214716	0.51	25.2387
UKB-b-10793	Pear	TG	rs1873849	T	C	T	C	0.048135	0.0104557	4.20001e-06	-0.00632217	0.00582366	0.28	21.1941
UKB-b-10793	Pear	TG	rs34798770	A	G	A	G	0.0169624	0.0036269	2.90001e-06	0.00706869	0.00202271	0.000470002	21.8728
UKB-b-10793	Pear	TG	rs4744	A	G	A	G	0.0205905	0.00424946	1.29999e-06	-0.00362724	0.00237392	0.13	23.4783
UKB-b-10793	Pear	TG	rs4953674	T	C	T	C	0.0210469	0.00414403	3.79997e-07	0.00644581	0.0023098	0.00530005	25.7947
UKB-b-10793	Pear	TG	rs59427628	A	G	A	G	-0.0558034	0.0120995	4e-06	-0.0183925	0.00673168	0.00629999	21.2709
UKB-b-10793	Pear	TG	rs6985457	T	G	T	G	0.0571308	0.0121865	2.80001e-06	-0.00480916	0.00669392	0.47	21.9777
UKB-b-10793	Pear	TG	rs9512379	T	C	T	C	0.0186516	0.00364197	2.99999e-07	0.00192143	0.00203491	0.35	26.2277
UKB-b-10932	Sweet pepper	TG	rs113397084	G	T	G	T	0.0258617	0.00562638	4.30002e-06	0.000153642	0.00250472	0.95	21.1279
UKB-b-10932	Sweet pepper	TG	rs1267469	C	T	C	T	-0.0306209	0.0059081	2.19999e-07	0.00151	0.00262124	0.56	26.8621
UKB-b-10932	Sweet pepper	TG	rs186726688	A	T	A	T	-0.102267	0.021482	1.89998e-06	0.0092459	0.00931238	0.32	22.6632
UKB-b-10932	Sweet pepper	TG	rs28608590	T	C	T	C	-0.0215469	0.00458167	2.59998e-06	0.000149307	0.002038	0.94	22.1168
UKB-b-10932	Sweet pepper	TG	rs34710626	A	G	A	G	0.0339684	0.00739287	4.30002e-06	0.00602471	0.00329813	0.0680002	21.1117
UKB-b-10932	Sweet pepper	TG	rs62188982	T	G	T	G	-0.0746526	0.0161052	3.59998e-06	-0.0188899	0.00728059	0.00949992	21.4861
UKB-b-10932	Sweet pepper	TG	rs62286519	A	G	A	G	0.0301797	0.00636274	2.1e-06	-9.19679e-05	0.00282932	0.97	22.4979
UKB-b-10932	Sweet pepper	TG	rs77729859	T	C	T	C	0.0420403	0.00881363	1.79999e-06	0.00407824	0.00393904	0.3	22.7521
UKB-b-10932	Sweet pepper	TG	rs78836938	T	C	T	C	0.0889291	0.0192203	3.69999e-06	-0.018709	0.00856709	0.0290001	21.4076
UKB-b-10932	Sweet pepper	TG	rs79955297	G	T	G	T	0.0665204	0.0138035	1.40001e-06	-0.00590005	0.00611344	0.33	23.2237
UKB-b-10932	Sweet pepper	TG	rs7997705	T	C	T	C	0.112869	0.0247325	5e-06	0.00562815	0.0110765	0.61	20.8264
UKB-b-1164	Pineapple	TG	rs111799849	C	G	C	G	0.0362565	0.00787445	4.09996e-06	-0.00982674	0.00756828	0.19	21.1998
UKB-b-1164	Pineapple	TG	rs114311510	T	C	T	C	0.0289142	0.00593093	1.09999e-06	-0.00219751	0.0057256	0.7	23.7671
UKB-b-1164	Pineapple	TG	rs116956726	T	C	T	C	0.04478	0.00943084	2.1e-06	0.0113371	0.00903597	0.21	22.5459
UKB-b-1164	Pineapple	TG	rs144823522	A	G	A	G	0.0279856	0.00532174	1.5e-07	0.000693483	0.00509732	0.89	27.6543
UKB-b-1164	Pineapple	TG	rs149078766	C	T	C	T	0.037263	0.00768411	1.2e-06	-0.000825582	0.00740573	0.91	23.5163
UKB-b-1164	Pineapple	TG	rs1701827	G	A	G	A	0.0108785	0.00234955	3.69999e-06	-0.00730679	0.00225332	0.0012	21.4372
UKB-b-1164	Pineapple	TG	rs2454222	A	G	A	G	0.0105516	0.00208018	3.89996e-07	0.000219948	0.00198697	0.91	25.7297
UKB-b-1164	Pineapple	TG	rs3096085	A	G	A	G	-0.0252268	0.00539418	2.90001e-06	-0.00493686	0.00517002	0.34	21.8712
UKB-b-1164	Pineapple	TG	rs3917551	A	G	A	G	0.0215573	0.00448966	1.6e-06	0.00778614	0.00433305	0.0719996	23.0548
UKB-b-1164	Pineapple	TG	rs62007226	G	C	G	C	0.0128779	0.00269292	1.7e-06	-0.0027171	0.00258625	0.29	22.8688
UKB-b-1164	Pineapple	TG	rs62105556	G	T	G	T	0.0224655	0.00473599	2.1e-06	0.000312641	0.00446934	0.94	22.5015
UKB-b-1164	Pineapple	TG	rs72771953	A	C	A	C	0.0215321	0.0043525	7.49998e-07	0.000301817	0.00420335	0.94	24.4735
UKB-b-1164	Pineapple	TG	rs75055053	T	C	T	C	0.0339083	0.00654092	2.19999e-07	0.0100876	0.00619638	0.1	26.8741
UKB-b-1164	Pineapple	TG	rs77093146	A	G	A	G	0.0270307	0.00564908	1.7e-06	0.000270069	0.00543724	0.96	22.896
UKB-b-1164	Pineapple	TG	rs79253624	A	C	A	C	0.0341919	0.0074643	4.60002e-06	-0.0161307	0.00701915	0.0219999	20.983
UKB-b-1164	Pineapple	TG	rs79943840	G	A	G	A	0.0367295	0.00712736	2.59998e-07	0.00775788	0.00683947	0.26	26.5566
UKB-b-12051	Grape	TG	rs10497191	C	T	C	T	0.033169	0.00670547	7.59994e-07	0.00862136	0.00296601	0.00369999	24.4684
UKB-b-12051	Grape	TG	rs10915419	T	G	T	G	0.073165	0.0142872	2.99999e-07	0.00483601	0.00620572	0.44	26.2248
UKB-b-12051	Grape	TG	rs139167288	A	G	A	G	-0.138425	0.0298557	3.50002e-06	-0.00284935	0.0133818	0.83	21.4968
UKB-b-12051	Grape	TG	rs139190506	G	A	G	A	0.0777545	0.0164449	2.30001e-06	-0.00120919	0.0071495	0.87	22.3557
UKB-b-12051	Grape	TG	rs140661104	C	G	C	G	0.0940598	0.0196968	1.79999e-06	-0.00354299	0.00885465	0.69	22.8043
UKB-b-12051	Grape	TG	rs185089240	A	G	A	G	0.124289	0.0261221	2e-06	-0.0101291	0.0112326	0.37	22.6386
UKB-b-12051	Grape	TG	rs62355507	T	C	T	C	-0.0304175	0.00610362	6.19998e-07	-0.00365019	0.00270335	0.18	24.8355
UKB-b-12051	Grape	TG	rs9320216	G	A	G	A	0.0363096	0.00782521	3.50002e-06	0.00534752	0.00348969	0.13	21.5303
UKB-b-13520	Orange	TG	rs117741304	G	T	G	T	0.077393	0.0166018	3.09999e-06	0.00688119	0.00897895	0.44	21.7317
UKB-b-13520	Orange	TG	rs1188537	A	G	A	G	-0.0178143	0.00377302	2.30001e-06	-0.00190063	0.00204163	0.35	22.2925
UKB-b-13520	Orange	TG	rs12661263	T	C	T	C	-0.0240976	0.00523084	4.09996e-06	-0.00415538	0.00284187	0.14	21.2229
UKB-b-13520	Orange	TG	rs2225962	A	G	A	G	0.0239017	0.00494573	1.29999e-06	-0.000845869	0.00270714	0.75	23.3559
UKB-b-13520	Orange	TG	rs2760994	T	C	T	C	-0.0179345	0.00370465	1.29999e-06	-0.00166285	0.00200604	0.41	23.436
UKB-b-13520	Orange	TG	rs4782961	T	A	T	A	0.0341698	0.00722216	2.19999e-06	-0.0010024	0.00393309	0.8	22.3847
UKB-b-13520	Orange	TG	rs66957934	G	A	G	A	-0.0194043	0.00386733	5.19996e-07	0.00314562	0.00209285	0.13	25.1752
UKB-b-13520	Orange	TG	rs72758819	T	C	T	C	0.0317107	0.00692589	4.70002e-06	-0.00376561	0.00375083	0.32	20.9633
UKB-b-14145	Celery	TG	rs111573260	T	C	T	C	-0.0584013	0.0127952	5e-06	0.00456567	0.00672794	0.5	20.833
UKB-b-14145	Celery	TG	rs116191942	A	G	A	G	0.0763616	0.0164004	3.2e-06	-0.0137835	0.00849917	0.1	21.6791
UKB-b-14145	Celery	TG	rs1168550	T	A	T	A	0.0176358	0.00386293	5e-06	0.00559999	0.00202943	0.00580003	20.8428
UKB-b-14145	Celery	TG	rs117343799	T	C	T	C	0.0634662	0.013726	3.79997e-06	-0.0161436	0.00712808	0.0239999	21.3795
UKB-b-14145	Celery	TG	rs12136373	T	C	T	C	-0.0290729	0.00584692	6.59994e-07	0.0071912	0.00305511	0.0189998	24.7242
UKB-b-14145	Celery	TG	rs12551354	C	G	C	G	0.116011	0.024424	2e-06	-0.00755971	0.0130323	0.56	22.5613
UKB-b-14145	Celery	TG	rs139795526	C	T	C	T	0.0595517	0.0130032	4.70002e-06	0.00180347	0.00685287	0.79	20.9743
UKB-b-14145	Celery	TG	rs143043085	G	C	G	C	0.11966	0.0255191	2.69998e-06	0.0100508	0.0127595	0.43	21.9871
UKB-b-14145	Celery	TG	rs144837581	C	T	C	T	0.125879	0.0251052	5.30005e-07	-0.00637109	0.0139782	0.649999	25.1408
UKB-b-14145	Celery	TG	rs2173148	G	A	G	A	0.0178344	0.00380404	2.80001e-06	0.00201444	0.00199039	0.31	21.98
UKB-b-14145	Celery	TG	rs3110454	T	C	T	C	0.0181342	0.00385436	2.5e-06	-0.00539835	0.00202322	0.00759994	22.1356
UKB-b-14145	Celery	TG	rs59063355	T	C	T	C	-0.0224943	0.00487529	4e-06	0.00663027	0.0025541	0.00940005	21.2885
UKB-b-14145	Celery	TG	rs61990752	C	T	C	T	-0.0244884	0.00535975	4.90004e-06	-0.00432393	0.00280834	0.12	20.8753
UKB-b-14145	Celery	TG	rs72909401	A	C	A	C	0.0570173	0.0121165	2.5e-06	-0.00919049	0.00640617	0.15	22.1441
UKB-b-14145	Celery	TG	rs73169197	C	G	C	G	0.0554273	0.0110288	5e-07	-0.00367663	0.00571541	0.52	25.2575
UKB-b-14145	Celery	TG	rs79810016	A	G	A	G	0.0634036	0.0120272	1.40001e-07	0.00242549	0.00634357	0.7	27.7907
UKB-b-14145	Celery	TG	rs9409285	G	C	G	C	0.0440159	0.00906243	1.2e-06	-0.0108567	0.00482455	0.0239999	23.5901
UKB-b-14182	Plum	TG	rs111701790	C	T	C	T	0.0978304	0.020492	1.79999e-06	0.0129698	0.0117038	0.27	22.7918
UKB-b-14182	Plum	TG	rs118089775	T	C	T	C	0.0885623	0.0148066	2.19999e-09	-0.00728877	0.00833168	0.38	35.7756
UKB-b-14182	Plum	TG	rs4747673	A	C	A	C	0.0238486	0.00507849	2.69998e-06	0.00463202	0.00283272	0.1	22.0524
UKB-b-14182	Plum	TG	rs58510658	A	T	A	T	0.05658	0.0110767	3.29997e-07	-0.00788779	0.00620525	0.2	26.0919
UKB-b-14182	Plum	TG	rs60122509	C	G	C	G	0.129193	0.0261226	7.59994e-07	-0.00900267	0.0145755	0.54	24.4594
UKB-b-14182	Plum	TG	rs62187193	C	T	C	T	0.0223588	0.00417277	8.40001e-08	-0.000838578	0.00233189	0.719999	28.711
UKB-b-14182	Plum	TG	rs71578258	C	T	C	T	-0.0260107	0.00559405	3.29997e-06	0.000651791	0.00312461	0.83	21.6198
UKB-b-14182	Plum	TG	rs7259991	T	C	T	C	0.0338932	0.00735226	4e-06	0.00667576	0.00416574	0.11	21.2512
UKB-b-14182	Plum	TG	rs73039061	G	T	G	T	0.0245555	0.00493907	6.59994e-07	-0.00407655	0.00276391	0.14	24.7177
UKB-b-14182	Plum	TG	rs76261861	C	A	C	A	-0.0319797	0.00697707	4.60002e-06	-0.000746607	0.00390281	0.85	21.0089
UKB-b-14182	Plum	TG	rs80030728	C	T	C	T	0.0533167	0.0105771	4.60002e-07	-0.0038742	0.00596927	0.52	25.4093
UKB-b-15601	Broccoli	TG	rs10982277	A	T	A	T	-0.0345097	0.00737076	2.80001e-06	-0.00368644	0.00263995	0.16	21.9209
UKB-b-15601	Broccoli	TG	rs113230204	A	G	A	G	-0.124043	0.0263865	2.59998e-06	0.0107667	0.00945166	0.25	22.0994
UKB-b-15601	Broccoli	TG	rs11613757	T	C	T	C	0.0563499	0.0105613	9.49992e-08	0.00791671	0.00376335	0.0350002	28.4676
UKB-b-15601	Broccoli	TG	rs12002520	T	A	T	A	0.0366194	0.00735944	6.49995e-07	0.00445229	0.00263999	0.0920005	24.759
UKB-b-15601	Broccoli	TG	rs150551823	T	C	T	C	0.0465674	0.0100608	3.69999e-06	0.00563403	0.00362254	0.12	21.4239
UKB-b-15601	Broccoli	TG	rs2382312	T	C	T	C	-0.0273845	0.00556597	8.70001e-07	0.00145994	0.00200218	0.47	24.2063
UKB-b-15601	Broccoli	TG	rs56120169	A	G	A	G	0.0352456	0.00726998	1.2e-06	0.00171143	0.00261885	0.51	23.5041
UKB-b-15601	Broccoli	TG	rs7540542	T	G	T	G	0.0322451	0.00626329	2.59998e-07	-0.000812871	0.0022424	0.719999	26.5047
UKB-b-16710	Carrot	TG	rs116391685	T	G	T	G	0.102274	0.02073	8.09991e-07	0.00672285	0.00587304	0.25	24.3406
UKB-b-16710	Carrot	TG	rs11681135	T	C	T	C	0.0430036	0.00929255	3.69999e-06	-0.00218896	0.00264657	0.41	21.4161
UKB-b-16710	Carrot	TG	rs16898247	A	G	A	G	-0.119669	0.0253745	2.39999e-06	-0.0052817	0.007324	0.47	22.2417
UKB-b-16710	Carrot	TG	rs28656094	T	C	T	C	-0.0391368	0.00763075	2.90001e-07	-0.00201452	0.00219255	0.36	26.3049
UKB-b-16710	Carrot	TG	rs4375234	G	A	G	A	0.0430088	0.00921981	3.09999e-06	0.000696457	0.00263979	0.79	21.7606
UKB-b-17223	Garlic	TG	rs11600909	A	G	A	G	-0.0321944	0.00687773	2.90001e-06	0.00794076	0.00373672	0.0340001	21.9114
UKB-b-17223	Garlic	TG	rs138637793	T	A	T	A	0.0568411	0.0122868	3.69999e-06	-0.0146213	0.00670171	0.0290001	21.4017
UKB-b-17223	Garlic	TG	rs141575721	A	G	A	G	-0.0408856	0.0082255	6.69993e-07	-0.000721149	0.00448126	0.87	24.7068
UKB-b-17223	Garlic	TG	rs143374250	A	G	A	G	0.0598765	0.0126384	2.19999e-06	-0.023875	0.00700945	0.000659994	22.4455
UKB-b-17223	Garlic	TG	rs147518355	C	A	C	A	0.0679682	0.0143176	2.1e-06	-0.00386021	0.00794225	0.630001	22.5357
UKB-b-17223	Garlic	TG	rs149467747	A	G	A	G	0.0902589	0.0194093	3.29997e-06	0.014137	0.0107299	0.19	21.6252
UKB-b-17223	Garlic	TG	rs17640594	A	C	A	C	0.0924885	0.0200085	3.79997e-06	-0.0133476	0.0110044	0.23	21.3671
UKB-b-17223	Garlic	TG	rs2111374	C	T	C	T	0.0400314	0.00848311	2.39999e-06	0.00225411	0.00464058	0.630001	22.2685
UKB-b-17223	Garlic	TG	rs2574953	G	A	G	A	-0.0483353	0.0101995	2.1e-06	0.00163546	0.00563862	0.77	22.458
UKB-b-17223	Garlic	TG	rs4584661	T	G	T	G	0.0482851	0.0103711	3.2e-06	0.000284427	0.00575606	0.96	21.6759
UKB-b-17223	Garlic	TG	rs56269735	C	A	C	A	0.0453822	0.00981203	3.69999e-06	-0.00811181	0.00534213	0.13	21.3921
UKB-b-17223	Garlic	TG	rs56317696	A	G	A	G	-0.0181167	0.00367043	8e-07	-0.00394444	0.00201422	0.05	24.3626
UKB-b-17223	Garlic	TG	rs60010968	A	T	A	T	0.0448587	0.00966569	3.50002e-06	-0.00284524	0.00522915	0.59	21.5391
UKB-b-17223	Garlic	TG	rs62081074	A	T	A	T	-0.025862	0.00544606	2e-06	0.00911022	0.0029811	0.00219999	22.5507
UKB-b-17223	Garlic	TG	rs6835673	G	A	G	A	0.0410348	0.00848595	1.29999e-06	0.00411885	0.00466486	0.38	23.3832
UKB-b-17223	Garlic	TG	rs72780997	C	A	C	A	0.0302547	0.00634671	1.89998e-06	0.00416257	0.00346768	0.23	22.7242
UKB-b-17223	Garlic	TG	rs74679312	G	A	G	A	0.0414552	0.00812013	3.29997e-07	-0.0079786	0.00438394	0.0690001	26.0635
UKB-b-17223	Garlic	TG	rs77374784	G	A	G	A	-0.0332846	0.00726437	4.60002e-06	-0.000142274	0.00401286	0.97	20.9938
UKB-b-17223	Garlic	TG	rs78818759	T	C	T	C	0.0679688	0.0136454	6.29999e-07	-0.00717235	0.00747831	0.34	24.8111
UKB-b-18007	Potatoes	TG	rs111760027	G	A	G	A	0.110356	0.0232192	2e-06	0.00023191	0.00620054	0.97	22.589
UKB-b-18007	Potatoes	TG	rs117282450	A	G	A	G	0.232262	0.042073	3.40001e-08	-0.00760988	0.0111916	0.5	30.4754
UKB-b-18007	Potatoes	TG	rs12514848	G	A	G	A	-0.133169	0.0275226	1.29999e-06	0.000161068	0.00744535	0.98	23.4114
UKB-b-18007	Potatoes	TG	rs145471075	A	G	A	G	0.142872	0.0303787	2.59998e-06	0.00142914	0.00845319	0.87	22.1185
UKB-b-18007	Potatoes	TG	rs1614617	G	A	G	A	-0.038077	0.00831748	4.70002e-06	0.00150862	0.00225568	0.5	20.9576
UKB-b-18007	Potatoes	TG	rs16841871	T	C	T	C	0.0397215	0.0085727	3.59998e-06	-0.00581232	0.00232533	0.012	21.4692
UKB-b-18007	Potatoes	TG	rs61911616	T	C	T	C	-0.0577434	0.0125919	4.49997e-06	0.00473071	0.00340705	0.16	21.0292
UKB-b-18007	Potatoes	TG	rs79385065	C	A	C	A	0.107686	0.0235115	4.60002e-06	-0.00606197	0.00639872	0.34	20.9777
UKB-b-18007	Potatoes	TG	rs9962730	G	A	G	A	-0.0666714	0.0132396	4.79999e-07	0.00382213	0.00358243	0.29	25.3588
UKB-b-18758	Grapefruit	TG	rs116982845	T	A	T	A	0.02633	0.00550296	1.7e-06	-0.0114684	0.00758175	0.13	22.8933
UKB-b-18758	Grapefruit	TG	rs117297639	T	C	T	C	0.0321625	0.00695094	3.69999e-06	-0.00570362	0.00945189	0.55	21.4098
UKB-b-18758	Grapefruit	TG	rs117579717	A	C	A	C	0.0322221	0.00696094	3.69999e-06	0.0132799	0.00956752	0.17	21.4275
UKB-b-18758	Grapefruit	TG	rs13027142	G	A	G	A	0.00784683	0.00169958	3.89996e-06	-0.000401967	0.00231903	0.86	21.316
UKB-b-18758	Grapefruit	TG	rs141702692	C	T	C	T	0.0222428	0.00465798	1.79999e-06	0.0235269	0.00626772	0.00017	22.8026
UKB-b-18758	Grapefruit	TG	rs149410520	C	G	C	G	0.0471246	0.0102415	4.20001e-06	-0.00484327	0.0140199	0.73	21.1723
UKB-b-18758	Grapefruit	TG	rs150490131	G	C	G	C	0.0209699	0.0045399	3.89996e-06	-0.00633368	0.00620895	0.31	21.3354
UKB-b-18758	Grapefruit	TG	rs17462840	C	G	C	G	0.00723502	0.00146175	7.39997e-07	-0.004177	0.00199162	0.0359998	24.4981
UKB-b-18758	Grapefruit	TG	rs28569399	G	A	G	A	0.00975668	0.00207415	2.59998e-06	0.00226825	0.00280558	0.42	22.1271
UKB-b-18758	Grapefruit	TG	rs58148876	C	T	C	T	0.0103474	0.00222504	3.29997e-06	-0.00789918	0.00301646	0.00879995	21.6265
UKB-b-18758	Grapefruit	TG	rs61919156	A	T	A	T	0.0108202	0.00233398	3.59998e-06	-0.000280595	0.0031819	0.93	21.492
UKB-b-18758	Grapefruit	TG	rs67996343	A	C	A	C	0.0215678	0.00442091	1.09999e-06	-0.00260375	0.00600108	0.66	23.8006
UKB-b-18758	Grapefruit	TG	rs72861422	G	A	G	A	0.0243714	0.0052261	3.09999e-06	-0.00997511	0.0071213	0.16	21.7473
UKB-b-18758	Grapefruit	TG	rs7293017	A	G	A	G	0.0113228	0.00244745	3.69999e-06	0.00210615	0.00335665	0.53	21.4033
UKB-b-18758	Grapefruit	TG	rs74352714	T	C	T	C	0.0158795	0.00341813	3.40001e-06	-0.00720969	0.00462492	0.12	21.5822
UKB-b-18758	Grapefruit	TG	rs75128811	A	G	A	G	0.028749	0.00612166	2.59998e-06	0.00514531	0.00838039	0.54	22.055
UKB-b-18758	Grapefruit	TG	rs77584237	G	A	G	A	0.0189086	0.00398539	2.1e-06	-0.00463207	0.00536021	0.39	22.5101
UKB-b-19862	Melon	TG	rs116518349	A	C	A	C	0.0498425	0.0109112	4.90004e-06	0.00900708	0.010368	0.38	20.8667
UKB-b-19862	Melon	TG	rs117641063	G	A	G	A	0.0559466	0.0113556	8.40001e-07	0.00538173	0.0105445	0.61	24.2732
UKB-b-19862	Melon	TG	rs139186326	C	A	C	A	0.0418199	0.00866753	1.40001e-06	-0.00174368	0.00802021	0.83	23.2796
UKB-b-19862	Melon	TG	rs142872754	T	C	T	C	0.0418914	0.00826929	4.09996e-07	0.010281	0.00766525	0.18	25.6633
UKB-b-19862	Melon	TG	rs148224585	A	G	A	G	0.0402425	0.00823626	1e-06	0.00308763	0.00753103	0.68	23.8732
UKB-b-19862	Melon	TG	rs148470410	G	A	G	A	0.046572	0.00946461	8.60003e-07	-0.00127319	0.00876662	0.88	24.2128
UKB-b-19862	Melon	TG	rs1946579	A	G	A	G	0.0405625	0.00831674	1.09999e-06	0.00485912	0.00799962	0.54	23.7872
UKB-b-19862	Melon	TG	rs35725057	T	C	T	C	0.0605764	0.0125642	1.40001e-06	-0.00114642	0.0119351	0.92	23.2454
UKB-b-19862	Melon	TG	rs4053618	A	G	A	G	-0.0136994	0.00280558	1e-06	-0.00286947	0.00263023	0.28	23.8428
UKB-b-19862	Melon	TG	rs4676860	C	T	C	T	-0.0157891	0.00316872	6.29999e-07	0.00268633	0.00298788	0.37	24.8283
UKB-b-19862	Melon	TG	rs547568473	G	A	G	A	0.0633169	0.0136044	3.29997e-06	0.0060449	0.0125432	0.630001	21.6611
UKB-b-19862	Melon	TG	rs62019153	G	A	G	A	0.013357	0.00260559	2.99999e-07	-0.00199952	0.00245121	0.41	26.2788
UKB-b-19862	Melon	TG	rs72693501	A	G	A	G	0.0212514	0.00444428	1.7e-06	0.00403434	0.00415075	0.33	22.8651
UKB-b-19862	Melon	TG	rs72736578	T	G	T	G	0.0685913	0.0126201	5.49997e-08	0.00833646	0.0118019	0.48	29.5401
UKB-b-19862	Melon	TG	rs73212411	A	G	A	G	0.0186056	0.00401842	3.69999e-06	0.0057403	0.0037707	0.13	21.4376
UKB-b-19862	Melon	TG	rs75040752	G	T	G	T	0.0452978	0.00902742	5.19996e-07	0.00786088	0.00843559	0.35	25.1783
UKB-b-19862	Melon	TG	rs79072120	T	C	T	C	0.0368659	0.00763734	1.40001e-06	-0.00270603	0.00708311	0.7	23.3005
UKB-b-19862	Melon	TG	rs79508714	G	C	G	C	0.0344363	0.00719474	1.7e-06	-0.00472445	0.00676694	0.49	22.9088
UKB-b-2221	Cherry	TG	rs118161273	A	G	A	G	0.05941	0.0117576	4.39997e-07	9.84455e-05	0.0116282	0.99	25.5318
UKB-b-2221	Cherry	TG	rs12601020	C	A	C	A	0.017878	0.00369317	1.29999e-06	-0.00203657	0.00382936	0.59	23.4336
UKB-b-2221	Cherry	TG	rs12784730	G	A	G	A	-0.00920599	0.00197806	3.29997e-06	0.000199079	0.00205249	0.92	21.6602
UKB-b-2221	Cherry	TG	rs138087021	T	C	T	C	0.0353361	0.0077398	5e-06	0.0128489	0.00812654	0.11	20.8438
UKB-b-2221	Cherry	TG	rs139337488	G	A	G	A	0.0442158	0.00951606	3.40001e-06	0.00195837	0.00948239	0.84	21.5894
UKB-b-2221	Cherry	TG	rs149357475	T	C	T	C	0.0568628	0.0114804	7.29995e-07	-0.0113549	0.0116737	0.33	24.5325
UKB-b-2221	Cherry	TG	rs16897428	G	A	G	A	0.0231163	0.00421729	4.20001e-08	0.00068624	0.00437434	0.88	30.0448
UKB-b-2221	Cherry	TG	rs2773155	T	G	T	G	0.00923177	0.00193204	1.79999e-06	-0.00574454	0.00200653	0.00420001	22.8317
UKB-b-2221	Cherry	TG	rs4488206	A	C	A	C	-0.00972984	0.00209073	3.29997e-06	-0.00515845	0.00216931	0.017	21.6579
UKB-b-2221	Cherry	TG	rs55895617	G	A	G	A	0.0565213	0.0114786	8.50002e-07	-0.0041495	0.0119415	0.73	24.2464
UKB-b-2221	Cherry	TG	rs61757194	A	G	A	G	0.0358373	0.00618718	6.90001e-09	-0.0026421	0.00642921	0.68	33.5494
UKB-b-2221	Cherry	TG	rs6676180	A	T	A	T	0.0104457	0.0019864	1.5e-07	-0.00331828	0.00205659	0.11	27.653
UKB-b-2221	Cherry	TG	rs7039790	A	C	A	C	-0.0196096	0.00428001	4.60002e-06	-0.00229813	0.00448624	0.61	20.9917
UKB-b-2221	Cherry	TG	rs72671686	T	G	T	G	-0.0106075	0.00212584	5.99998e-07	0.00138129	0.00220275	0.53	24.898
UKB-b-2221	Cherry	TG	rs72839391	A	G	A	G	0.0346822	0.00629409	3.59998e-08	-0.00450879	0.00654759	0.49	30.3632
UKB-b-2221	Cherry	TG	rs74465951	T	G	T	G	0.0309521	0.00647879	1.79999e-06	-0.000105026	0.00663435	0.99	22.824
UKB-b-2221	Cherry	TG	rs78163226	T	C	T	C	0.0216438	0.00468299	3.79997e-06	-0.00558817	0.00487688	0.25	21.361
UKB-b-2221	Cherry	TG	rs9572347	C	T	C	T	0.00937485	0.00205239	4.90004e-06	0.00325525	0.00214065	0.13	20.8645
UKB-b-2299	Green bean	TG	rs10856981	C	T	C	T	-0.0247903	0.00489249	4e-07	-0.00135945	0.00204856	0.51	25.6746
UKB-b-2299	Green bean	TG	rs11485443	G	A	G	A	0.0656897	0.0136857	1.6e-06	0.008224	0.00573387	0.15	23.0388
UKB-b-2299	Green bean	TG	rs115038961	T	G	T	G	0.111935	0.0244711	4.79999e-06	-0.0170894	0.01038	0.1	20.923
UKB-b-2299	Green bean	TG	rs1153592	A	T	A	T	-0.032499	0.00681385	1.79999e-06	0.0039029	0.0028481	0.17	22.7486
UKB-b-2299	Green bean	TG	rs115617710	A	T	A	T	0.0915078	0.01955	2.90001e-06	0.0190184	0.0081847	0.02	21.909
UKB-b-2299	Green bean	TG	rs117462537	A	G	A	G	0.0565117	0.0117844	1.6e-06	3.88658e-05	0.00491985	0.99	22.9965
UKB-b-2299	Green bean	TG	rs13002529	T	C	T	C	0.0369127	0.00801336	4.09996e-06	-0.000803217	0.00338198	0.81	21.2189
UKB-b-2299	Green bean	TG	rs139682232	T	C	T	C	0.0974905	0.0201162	1.29999e-06	0.00577813	0.00835638	0.49	23.4873
UKB-b-2299	Green bean	TG	rs146548702	C	T	C	T	0.127132	0.0270088	2.5e-06	-0.00360916	0.0113888	0.75	22.1564
UKB-b-2299	Green bean	TG	rs149262767	T	C	T	C	0.103669	0.0212905	1.09999e-06	-0.00961768	0.00913717	0.29	23.7097
UKB-b-2299	Green bean	TG	rs17068900	T	C	T	C	-0.0301897	0.00648474	3.2e-06	0.000119641	0.00273755	0.97	21.6737
UKB-b-2299	Green bean	TG	rs182013468	C	T	C	T	0.156297	0.0321833	1.2e-06	0.0042582	0.0132202	0.75	23.5852
UKB-b-2299	Green bean	TG	rs7047957	T	C	T	C	-0.0223526	0.00486005	4.20001e-06	0.00180011	0.00204612	0.38	21.1531
UKB-b-2299	Green bean	TG	rs73790412	T	C	T	C	0.037736	0.00768026	8.99995e-07	0.000250576	0.00323099	0.94	24.1413
UKB-b-2299	Green bean	TG	rs75384405	C	T	C	T	0.0993626	0.0181992	4.79999e-08	-0.000276246	0.00763587	0.97	29.8086
UKB-b-2299	Green bean	TG	rs796032	T	A	T	A	-0.0231527	0.00472829	9.69996e-07	-0.000164385	0.00198925	0.93	23.977
UKB-b-2299	Green bean	TG	rs79842475	G	A	G	A	-0.0318042	0.00692157	4.30002e-06	0.000474384	0.00291932	0.87	21.1135
UKB-b-2299	Green bean	TG	rs9899110	T	C	T	C	0.027299	0.00586324	3.2e-06	-0.000809233	0.00246037	0.74	21.6779
UKB-b-2867	Lettuce	TG	rs117121492	C	T	C	T	-0.0758539	0.0149367	3.79997e-07	0.0110886	0.00486421	0.0230001	25.7897
UKB-b-2867	Lettuce	TG	rs1351615	T	C	T	C	-0.0466241	0.00968348	1.5e-06	0.00320495	0.00317295	0.31	23.1824
UKB-b-2867	Lettuce	TG	rs140432390	C	T	C	T	0.0977734	0.0212842	4.39997e-06	0.00101717	0.00694078	0.88	21.1022
UKB-b-2867	Lettuce	TG	rs150258910	G	T	G	T	0.102528	0.0215355	1.89998e-06	-0.00560331	0.00713645	0.43	22.666
UKB-b-2867	Lettuce	TG	rs4274598	T	C	T	C	-0.0344176	0.00705633	1.09999e-06	-0.00216025	0.00229434	0.35	23.7905
UKB-b-2867	Lettuce	TG	rs4689507	T	G	T	G	-0.0342095	0.00626798	4.79999e-08	-0.0038614	0.00204862	0.0589997	29.7878
UKB-b-2867	Lettuce	TG	rs4794701	C	G	C	G	0.0306534	0.00642401	1.79999e-06	0.0019478	0.00210555	0.35	22.769
UKB-b-2867	Lettuce	TG	rs56169733	C	T	C	T	-0.194205	0.0422115	4.20001e-06	-0.00511282	0.01348	0.7	21.167
UKB-b-2867	Lettuce	TG	rs56180092	A	G	A	G	-0.109252	0.0229699	2e-06	0.0198313	0.00761539	0.00920005	22.6225
UKB-b-2867	Lettuce	TG	rs783448	C	A	C	A	0.027938	0.00605522	4e-06	8.90195e-05	0.00199334	0.96	21.2878
UKB-b-2867	Lettuce	TG	rs78486026	A	G	A	G	0.0636509	0.0128411	7.19996e-07	-0.00113494	0.00421204	0.79	24.57
UKB-b-2867	Lettuce	TG	rs8123963	C	T	C	T	0.0593776	0.0123879	1.6e-06	-0.00381382	0.00406646	0.35	22.9747
UKB-b-2975	Cabbage/Kale	TG	rs10962528	A	C	A	C	-0.0269316	0.0055664	1.29999e-06	0.0023021	0.00254494	0.37	23.4086
UKB-b-2975	Cabbage/Kale	TG	rs116816200	A	G	A	G	0.0655675	0.0131483	6.1e-07	-0.00126483	0.00603319	0.83	24.8678
UKB-b-2975	Cabbage/Kale	TG	rs117299129	C	T	C	T	0.084214	0.0182678	4e-06	-0.00126491	0.00834603	0.88	21.2518
UKB-b-2975	Cabbage/Kale	TG	rs117630679	T	C	T	C	-0.0960843	0.019833	1.29999e-06	0.0159186	0.00919213	0.0830004	23.4708
UKB-b-2975	Cabbage/Kale	TG	rs118053517	T	C	T	C	-0.0510405	0.0105884	1.40001e-06	-0.00136231	0.00478901	0.780001	23.2364
UKB-b-2975	Cabbage/Kale	TG	rs118191814	T	C	T	C	0.0734998	0.0160031	4.39997e-06	0.00640978	0.00730945	0.38	21.0942
UKB-b-2975	Cabbage/Kale	TG	rs12216003	G	C	G	C	0.0203066	0.00443266	4.60002e-06	-0.00220151	0.00202588	0.28	20.9868
UKB-b-2975	Cabbage/Kale	TG	rs138929729	A	G	A	G	0.11101	0.0239574	3.59998e-06	-0.0129193	0.010866	0.23	21.4706
UKB-b-2975	Cabbage/Kale	TG	rs148641529	C	A	C	A	0.141594	0.0291532	1.2e-06	0.000899346	0.0131896	0.95	23.5894
UKB-b-2975	Cabbage/Kale	TG	rs150358228	A	G	A	G	0.100831	0.0214187	2.5e-06	0.00272315	0.00984139	0.780001	22.1616
UKB-b-2975	Cabbage/Kale	TG	rs192403427	G	A	G	A	0.115015	0.0239014	1.5e-06	0.031446	0.0110889	0.00460002	23.1559
UKB-b-2975	Cabbage/Kale	TG	rs2314759	A	C	A	C	-0.0439112	0.00898825	1e-06	-0.00235773	0.00408408	0.56	23.8671
UKB-b-2975	Cabbage/Kale	TG	rs282406	A	G	A	G	0.0401105	0.00784408	3.2e-07	-0.000616963	0.00359611	0.86	26.1476
UKB-b-2975	Cabbage/Kale	TG	rs4676603	A	G	A	G	0.0921085	0.0192509	1.7e-06	-0.00422607	0.00899913	0.64	22.8927
UKB-b-2975	Cabbage/Kale	TG	rs4884742	A	G	A	G	0.0343565	0.0073667	3.09999e-06	0.00495805	0.00339564	0.14	21.7506
UKB-b-2975	Cabbage/Kale	TG	rs617579	T	C	T	C	0.0299565	0.00632694	2.19999e-06	-0.00606585	0.00289811	0.0359998	22.4179
UKB-b-2975	Cabbage/Kale	TG	rs62278488	T	C	T	C	-0.0405709	0.00872304	3.29997e-06	-0.00176064	0.00399681	0.66	21.6318
UKB-b-2975	Cabbage/Kale	TG	rs72652073	C	G	C	G	0.0209359	0.00455398	4.30002e-06	-0.00253636	0.00207478	0.22	21.1349
UKB-b-2975	Cabbage/Kale	TG	rs758166	T	G	T	G	0.0894947	0.0194085	4e-06	-0.00368201	0.00885377	0.68	21.2623
UKB-b-2975	Cabbage/Kale	TG	rs79273432	C	T	C	T	0.110164	0.022757	1.29999e-06	0.0108968	0.0102889	0.29	23.4342
UKB-b-4070	Apple	TG	rs111964094	T	C	T	C	0.126433	0.027093	3.09999e-06	0.00653195	0.00924968	0.48	21.7774
UKB-b-4070	Apple	TG	rs116587918	C	T	C	T	0.109134	0.0210667	2.19999e-07	-0.0173731	0.00718122	0.016	26.8366
UKB-b-4070	Apple	TG	rs12127789	T	G	T	G	0.0472787	0.00901548	1.6e-07	0.00325061	0.00305396	0.29	27.5013
UKB-b-4070	Apple	TG	rs12948969	T	G	T	G	-0.0345022	0.00736728	2.80001e-06	0.00279132	0.00250063	0.26	21.932
UKB-b-4070	Apple	TG	rs1347300	G	A	G	A	0.0377494	0.0078383	1.5e-06	-0.00165161	0.00266301	0.54	23.194
UKB-b-4070	Apple	TG	rs1401190	C	T	C	T	0.0346773	0.00660709	1.5e-07	-0.00257582	0.00224013	0.25	27.5467
UKB-b-4070	Apple	TG	rs17767097	T	C	T	C	0.0387688	0.00848218	4.90004e-06	-0.00318668	0.00289729	0.27	20.8905
UKB-b-4070	Apple	TG	rs2030733	C	T	C	T	-0.030842	0.00590119	1.7e-07	-0.00307283	0.00200284	0.12	27.3153
UKB-b-4070	Apple	TG	rs28373108	A	G	A	G	0.0306316	0.00615138	6.4e-07	-0.00254055	0.00210005	0.23	24.7967
UKB-b-4070	Apple	TG	rs2963826	T	C	T	C	0.0278743	0.0059774	3.09999e-06	-0.003823	0.00202809	0.0589997	21.7462
UKB-b-4070	Apple	TG	rs38618	G	A	G	A	-0.0766235	0.0163089	2.59998e-06	-0.00438707	0.0055628	0.43	22.0737
UKB-b-4070	Apple	TG	rs57320778	C	T	C	T	-0.0575678	0.0120755	1.89998e-06	-0.00359664	0.00407705	0.38	22.7274
UKB-b-4070	Apple	TG	rs61926112	T	C	T	C	-0.0619975	0.0132959	3.09999e-06	0.00553969	0.00446325	0.21	21.7427
UKB-b-4070	Apple	TG	rs62354196	T	C	T	C	0.0389094	0.00796855	1e-06	0.00177381	0.00268919	0.51	23.8424
UKB-b-4070	Apple	TG	rs7195117	G	A	G	A	-0.0279944	0.00596154	2.69998e-06	0.00175964	0.0020272	0.39	22.0509
UKB-b-4070	Apple	TG	rs7853153	A	G	A	G	-0.0770879	0.0160018	1.5e-06	0.0055674	0.00540957	0.3	23.2078
UKB-b-4070	Apple	TG	rs7902193	C	T	C	T	-0.0281051	0.00584598	1.5e-06	-0.00240405	0.00198958	0.23	23.113
UKB-b-5362	Banana	TG	rs1010086	A	G	A	G	-0.0306423	0.00654541	2.80001e-06	0.00441824	0.00219184	0.0439997	21.9164
UKB-b-5362	Banana	TG	rs111386164	C	T	C	T	0.0656403	0.0135673	1.29999e-06	0.00354239	0.0045294	0.43	23.4075
UKB-b-5362	Banana	TG	rs116313346	T	A	T	A	-0.155917	0.033199	2.59998e-06	0.0104927	0.010775	0.33	22.0565
UKB-b-5362	Banana	TG	rs11725846	T	C	T	C	-0.0402355	0.00877828	4.60002e-06	-0.00425676	0.00297611	0.15	21.0087
UKB-b-5362	Banana	TG	rs12144594	A	T	A	T	-0.0344345	0.00701006	8.99995e-07	-0.0045314	0.00236081	0.0549997	24.1293
UKB-b-5362	Banana	TG	rs13112832	C	T	C	T	0.0318001	0.00666705	1.79999e-06	0.00198923	0.00225382	0.38	22.7504
UKB-b-5362	Banana	TG	rs4926303	T	C	T	C	-0.0841854	0.0176578	1.89998e-06	0.00547236	0.00593273	0.36	22.73
UKB-b-5362	Banana	TG	rs6566594	T	C	T	C	0.0288148	0.00594992	1.29999e-06	0.00534091	0.00200391	0.00769999	23.4536
UKB-b-5362	Banana	TG	rs693739	A	G	A	G	0.0726422	0.0150096	1.29999e-06	-0.00421851	0.00498586	0.4	23.4229
UKB-b-5362	Banana	TG	rs73164291	T	A	T	A	0.0828553	0.0149482	2.99999e-08	0.00115182	0.00499233	0.82	30.7229
UKB-b-5362	Banana	TG	rs7428779	T	C	T	C	0.0381376	0.00746298	3.2e-07	-0.00085343	0.0025025	0.73	26.1145
UKB-b-5362	Banana	TG	rs75999182	G	A	G	A	0.0711448	0.0142514	5.99998e-07	-0.00408318	0.00481411	0.4	24.9213
UKB-b-5362	Banana	TG	rs76722032	T	C	T	C	-0.134813	0.0295125	4.90004e-06	0.0061054	0.0101215	0.55	20.8666
UKB-b-5362	Banana	TG	rs79265768	T	A	T	A	-0.0764575	0.0152381	5.19996e-07	-0.003619	0.00519921	0.49	25.1755
UKB-b-5362	Banana	TG	rs9830802	T	C	T	C	0.029999	0.0064827	3.69999e-06	-0.00116344	0.00219231	0.6	21.4142
UKB-b-588	Cucumber	TG	rs117632321	G	A	G	A	0.122494	0.0257669	2e-06	0.0177282	0.0107373	0.0990011	22.5998
UKB-b-588	Cucumber	TG	rs140812249	T	C	T	C	0.115581	0.025276	4.79999e-06	-0.027518	0.0104505	0.00850002	20.9101
UKB-b-588	Cucumber	TG	rs146884789	C	G	C	G	0.0805458	0.0173979	3.69999e-06	0.00104341	0.00718973	0.88	21.4335
UKB-b-588	Cucumber	TG	rs148590142	T	A	T	A	0.0886939	0.0181356	1e-06	-0.00647642	0.00745804	0.39	23.9179
UKB-b-588	Cucumber	TG	rs150081540	A	G	A	G	0.115284	0.0244442	2.39999e-06	0.0152091	0.00995067	0.13	22.2426
UKB-b-588	Cucumber	TG	rs183032803	G	T	G	T	0.12809	0.0272797	2.69998e-06	0.00884611	0.0108588	0.42	22.0471
UKB-b-588	Cucumber	TG	rs2232354	G	T	G	T	-0.0276852	0.00602079	4.30002e-06	-0.00587968	0.00248494	0.0179999	21.1441
UKB-b-588	Cucumber	TG	rs28567375	A	C	A	C	0.0452419	0.00989381	4.79999e-06	-0.00701801	0.00406368	0.0840001	20.91
UKB-b-588	Cucumber	TG	rs35040843	T	C	T	C	-0.0260835	0.005398	1.40001e-06	-0.00201576	0.00221515	0.36	23.3489
UKB-b-588	Cucumber	TG	rs4254639	T	C	T	C	0.0739741	0.0150366	8.70001e-07	-0.0080447	0.00626478	0.2	24.2025
UKB-b-588	Cucumber	TG	rs4343301	G	T	G	T	-0.0229319	0.0049433	3.50002e-06	-0.000306078	0.00203588	0.88	21.5202
UKB-b-588	Cucumber	TG	rs7328844	A	G	A	G	0.0321175	0.00665134	1.40001e-06	0.00210645	0.00273075	0.44	23.3166
UKB-b-588	Cucumber	TG	rs76515994	T	G	T	G	0.105543	0.0225387	2.80001e-06	-0.0183228	0.0093118	0.0490004	21.9281
UKB-b-588	Cucumber	TG	rs77781525	A	G	A	G	-0.0631235	0.0134889	2.90001e-06	-0.000232139	0.00552139	0.97	21.8992
UKB-b-588	Cucumber	TG	rs78250650	A	G	A	G	0.0975716	0.021137	3.89996e-06	-0.0041084	0.00866351	0.64	21.3089
UKB-b-588	Cucumber	TG	rs79041188	A	G	A	G	-0.089385	0.0186698	1.7e-06	-0.0019636	0.00774677	0.8	22.9219
UKB-b-588	Cucumber	TG	rs9289020	C	T	C	T	0.0504579	0.0102206	7.90005e-07	0.00050453	0.00422698	0.9	24.3728
UKB-b-6154	Peach/Nectarine	TG	rs111855924	A	G	A	G	0.0457478	0.0091222	5.30005e-07	-0.00278333	0.00605634	0.649999	25.1502
UKB-b-6154	Peach/Nectarine	TG	rs145003189	C	G	C	G	0.0737395	0.0141464	1.89998e-07	-0.0144339	0.00945643	0.13	27.1712
UKB-b-6154	Peach/Nectarine	TG	rs149599449	T	C	T	C	0.0343938	0.00704262	1e-06	0.00259407	0.00464148	0.58	23.8502
UKB-b-6154	Peach/Nectarine	TG	rs184625579	T	C	T	C	-0.0747165	0.0158622	2.5e-06	-0.0216342	0.0104139	0.0379997	22.1874
UKB-b-6154	Peach/Nectarine	TG	rs1917035	C	T	C	T	0.0235157	0.00506424	3.40001e-06	0.00237889	0.00336783	0.48	21.5619
UKB-b-6154	Peach/Nectarine	TG	rs28542413	C	T	C	T	-0.0218003	0.00414344	1.40001e-07	-0.000327768	0.0027258	0.9	27.6823
UKB-b-6154	Peach/Nectarine	TG	rs2943329	T	G	T	G	-0.0433419	0.00923932	2.69998e-06	-0.00714475	0.00608745	0.24	22.0057
UKB-b-6154	Peach/Nectarine	TG	rs55696118	T	A	T	A	0.0406514	0.00836247	1.2e-06	-0.00720297	0.0054732	0.19	23.631
UKB-b-6154	Peach/Nectarine	TG	rs62140616	G	A	G	A	0.038962	0.00705577	3.40001e-08	-0.00224174	0.00465931	0.630001	30.4925
UKB-b-6154	Peach/Nectarine	TG	rs6727287	A	G	A	G	-0.0153859	0.00315495	1.09999e-06	-0.00040441	0.00207859	0.85	23.7827
UKB-b-6154	Peach/Nectarine	TG	rs67873970	A	G	A	G	0.0290889	0.00570737	3.50002e-07	0.000166791	0.00377607	0.96	25.9766
UKB-b-6154	Peach/Nectarine	TG	rs7006940	C	T	C	T	0.0300081	0.00638298	2.59998e-06	0.00827393	0.00420751	0.0490004	22.1019
UKB-b-6154	Peach/Nectarine	TG	rs7032259	C	T	C	T	0.0324749	0.00680947	1.89998e-06	-0.00121577	0.00447967	0.79	22.7441
UKB-b-6154	Peach/Nectarine	TG	rs73013804	T	G	T	G	0.047473	0.00991895	1.7e-06	-0.0159352	0.00657565	0.015	22.9067
UKB-b-6154	Peach/Nectarine	TG	rs74506265	G	A	G	A	-0.0359119	0.0076631	2.80001e-06	-0.0029446	0.00508336	0.56	21.9618
UKB-b-6154	Peach/Nectarine	TG	rs75548124	T	G	T	G	0.0527571	0.0114983	4.49997e-06	0.00243978	0.00770924	0.75	21.0521
UKB-b-6154	Peach/Nectarine	TG	rs78476393	G	C	G	C	0.0803515	0.0154736	2.1e-07	-0.000612823	0.0105058	0.95	26.9653
UKB-b-6154	Peach/Nectarine	TG	rs78907083	A	G	A	G	0.0286644	0.00591196	1.2e-06	0.00631426	0.00387033	0.1	23.5084
UKB-b-6218	Mango	TG	rs1051412	C	A	C	A	-0.00706414	0.00140288	4.79999e-07	-0.000136754	0.00201756	0.95	25.3558
UKB-b-6218	Mango	TG	rs10976627	A	G	A	G	0.0178035	0.00320468	2.80001e-08	-0.00338749	0.00458415	0.46	30.8632
UKB-b-6218	Mango	TG	rs11223956	C	T	C	T	0.0188027	0.00405465	3.50002e-06	-0.00967028	0.00580255	0.0959997	21.5047
UKB-b-6218	Mango	TG	rs11595945	T	C	T	C	0.0151581	0.00330953	4.60002e-06	-0.000482786	0.00476604	0.92	20.9777
UKB-b-6218	Mango	TG	rs11623618	A	G	A	G	0.012839	0.00266939	1.5e-06	-0.00167703	0.00387265	0.66	23.1333
UKB-b-6218	Mango	TG	rs11710157	T	G	T	G	-0.0261856	0.00541335	1.29999e-06	0.0134324	0.00775228	0.0830004	23.3988
UKB-b-6218	Mango	TG	rs117322135	T	C	T	C	0.0334437	0.00711864	2.59998e-06	-0.0136452	0.0101013	0.18	22.0716
UKB-b-6218	Mango	TG	rs117770183	A	G	A	G	0.0187057	0.00355963	1.5e-07	-1.49781e-05	0.00512993	1	27.6146
UKB-b-6218	Mango	TG	rs13296704	G	A	G	A	0.0190378	0.00348946	4.90004e-08	-0.000687378	0.00506495	0.89	29.7658
UKB-b-6218	Mango	TG	rs141346780	A	G	A	G	0.028836	0.00628106	4.39997e-06	0.00813034	0.00935418	0.38	21.0768
UKB-b-6218	Mango	TG	rs143611250	C	A	C	A	0.0436725	0.00955598	4.90004e-06	-0.0200141	0.0137823	0.15	20.8865
UKB-b-6218	Mango	TG	rs144431141	G	C	G	C	0.0229208	0.00496317	3.89996e-06	-0.00468385	0.00716392	0.51	21.3276
UKB-b-6218	Mango	TG	rs145866231	A	G	A	G	0.0337711	0.00671813	5e-07	0.00423708	0.00974526	0.66	25.2693
UKB-b-6218	Mango	TG	rs149223822	T	C	T	C	0.019245	0.00419725	4.49997e-06	0.00406633	0.00604038	0.5	21.0236
UKB-b-6218	Mango	TG	rs17837122	C	A	C	A	0.0416503	0.00893147	3.09999e-06	0.0305913	0.0132884	0.021	21.7466
UKB-b-6218	Mango	TG	rs2293122	C	G	C	G	0.00998349	0.00214711	3.29997e-06	0.00195281	0.00307899	0.53	21.62
UKB-b-6218	Mango	TG	rs2316231	A	G	A	G	0.00754694	0.00148387	3.69999e-07	0.00128366	0.00212886	0.55	25.8672
UKB-b-6218	Mango	TG	rs4888184	A	G	A	G	-0.0109047	0.00229428	2e-06	0.0026194	0.00330443	0.43	22.591
UKB-b-6218	Mango	TG	rs530565	T	C	T	C	-0.0236908	0.00501824	2.30001e-06	0.00625789	0.00740672	0.4	22.2873
UKB-b-6218	Mango	TG	rs58174879	C	T	C	T	0.0201905	0.00442262	5e-06	-0.000357736	0.00649697	0.96	20.8418
UKB-b-6218	Mango	TG	rs72662496	T	A	T	A	0.0197505	0.00413682	1.79999e-06	-0.00542337	0.0059376	0.36	22.7941
UKB-b-6218	Mango	TG	rs76723741	C	T	C	T	0.0196959	0.00409715	1.5e-06	-0.000559043	0.00584809	0.92	23.1094
UKB-b-6218	Mango	TG	rs77258559	A	G	A	G	0.0206423	0.0043846	2.5e-06	-0.0196822	0.00630941	0.00179999	22.1644
UKB-b-6218	Mango	TG	rs78673059	A	G	A	G	0.0197277	0.00389176	4e-07	-0.00470085	0.00566207	0.41	25.6957
UKB-b-6218	Mango	TG	rs8009412	A	G	A	G	0.00703554	0.0014708	1.7e-06	-0.00102075	0.00211139	0.630001	22.8817
UKB-b-6218	Mango	TG	rs838905	G	A	G	A	0.0178857	0.0038038	2.59998e-06	-0.00157215	0.00551381	0.780001	22.1094
UKB-b-6218	Mango	TG	rs912525	C	T	C	T	0.00764654	0.00159544	1.6e-06	0.00489309	0.00228746	0.032	22.9704
UKB-b-730	Tomato	TG	rs114826856	A	G	A	G	0.190524	0.040171	2.1e-06	-0.0175144	0.0100316	0.0810009	22.4944
UKB-b-730	Tomato	TG	rs117498265	G	T	G	T	0.0975347	0.0184428	1.2e-07	-0.00886421	0.00454249	0.051	27.9682
UKB-b-730	Tomato	TG	rs12607299	C	G	C	G	0.0398478	0.00864531	4e-06	0.0044855	0.00214587	0.0369999	21.2446
UKB-b-730	Tomato	TG	rs2281147	A	T	A	T	-0.0519952	0.0107502	1.29999e-06	0.00242084	0.00265543	0.36	23.3934
UKB-b-730	Tomato	TG	rs2367001	T	G	T	G	-0.0651529	0.0133681	1.09999e-06	0.00353025	0.00329151	0.28	23.7535
UKB-b-730	Tomato	TG	rs76800056	G	A	G	A	0.0825635	0.0173097	1.79999e-06	-0.00741006	0.00433838	0.0879995	22.7508
UKB-b-730	Tomato	TG	rs7718343	G	T	G	T	0.0540886	0.0110538	9.90011e-07	-3.16059e-05	0.00275147	0.99	23.9435
UKB-b-730	Tomato	TG	rs9953073	T	C	T	C	-0.065445	0.0129007	3.89996e-07	-0.00457028	0.00318381	0.15	25.7351
UKB-b-7420	Courgette	TG	rs114359626	G	A	G	A	0.095327	0.0192413	7.29995e-07	-0.00310802	0.0117992	0.79	24.545
UKB-b-7420	Courgette	TG	rs114874934	T	G	T	G	0.0729417	0.0154729	2.39999e-06	0.00809554	0.00919273	0.38	22.2233
UKB-b-7420	Courgette	TG	rs11683704	C	T	C	T	-0.0215946	0.00373947	7.69999e-09	0.00521362	0.00223244	0.02	33.348
UKB-b-7420	Courgette	TG	rs116875006	A	G	A	G	0.0574249	0.0121732	2.39999e-06	-1.36116e-05	0.00735554	1	22.2531
UKB-b-7420	Courgette	TG	rs12224049	T	G	T	G	0.0362023	0.0073512	8.40001e-07	0.00321344	0.00438787	0.46	24.2525
UKB-b-7420	Courgette	TG	rs1287075	A	G	A	G	0.0174025	0.00365183	1.89998e-06	-0.000854523	0.00218443	0.7	22.7092
UKB-b-7420	Courgette	TG	rs142612411	T	A	T	A	0.0837882	0.0170961	9.49992e-07	0.0208927	0.00980993	0.0329997	24.0199
UKB-b-7420	Courgette	TG	rs17577288	C	T	C	T	-0.0198461	0.00415589	1.79999e-06	0.00122912	0.00248891	0.62	22.8046
UKB-b-7420	Courgette	TG	rs181239607	G	T	G	T	0.0652511	0.0135528	1.5e-06	-0.00188373	0.00796275	0.81	23.1802
UKB-b-7420	Courgette	TG	rs184911203	T	C	T	C	0.0675953	0.0148068	5e-06	0.0182308	0.00900482	0.0430002	20.8406
UKB-b-7420	Courgette	TG	rs2279893	C	A	C	A	0.0581683	0.0124127	2.80001e-06	4.72389e-05	0.00742693	0.99	21.9604
UKB-b-7420	Courgette	TG	rs62432357	T	C	T	C	-0.0204466	0.00403315	4e-07	-0.00142454	0.00241597	0.56	25.7012
UKB-b-7420	Courgette	TG	rs6859913	A	G	A	G	-0.0316786	0.00581946	5.19996e-08	0.00788607	0.00347185	0.0230001	29.6324
UKB-b-7420	Courgette	TG	rs6877827	A	C	A	C	0.0557797	0.0115748	1.40001e-06	0.00812916	0.00686283	0.24	23.2234
UKB-b-7420	Courgette	TG	rs72734891	G	A	G	A	0.0300069	0.00646402	3.40001e-06	0.00196815	0.00385484	0.61	21.5495
UKB-b-7420	Courgette	TG	rs77132876	G	C	G	C	0.0575553	0.0121546	2.19999e-06	5.27252e-05	0.00729251	0.99	22.4228
UKB-b-7420	Courgette	TG	rs77575696	A	G	A	G	-0.0399645	0.00826433	1.29999e-06	-0.00358759	0.00487238	0.46	23.3848
UKB-b-7420	Courgette	TG	rs77959176	C	T	C	T	0.02605	0.005632	3.69999e-06	0.00463149	0.00336323	0.17	21.3939
UKB-b-7420	Courgette	TG	rs79357024	A	G	A	G	0.0567919	0.0107898	1.40001e-07	-0.00131961	0.00640102	0.84	27.7042
UKB-b-7420	Courgette	TG	rs7969412	T	C	T	C	0.0206595	0.00439685	2.59998e-06	0.00192461	0.00263539	0.47	22.0778
UKB-b-812	Spinach	TG	rs111686396	C	T	C	T	0.0733675	0.0159171	4e-06	-0.017928	0.0112901	0.11	21.2461
UKB-b-812	Spinach	TG	rs117367361	G	A	G	A	0.0524902	0.0106787	8.9e-07	-0.00219598	0.00735604	0.77	24.1613
UKB-b-812	Spinach	TG	rs12423474	A	C	A	C	0.0497295	0.0104748	2.1e-06	0.00136404	0.00730207	0.85	22.5391
UKB-b-812	Spinach	TG	rs12529199	T	C	T	C	-0.0214821	0.00445924	1.5e-06	-0.00117419	0.00308908	0.7	23.2077
UKB-b-812	Spinach	TG	rs1774075	G	A	G	A	-0.0418487	0.00810795	2.5e-07	-0.00188991	0.0056091	0.74	26.6405
UKB-b-812	Spinach	TG	rs184384547	A	T	A	T	0.0616008	0.0133189	3.69999e-06	0.0155749	0.009354	0.0959997	21.3912
UKB-b-812	Spinach	TG	rs184423582	A	C	A	C	0.0998492	0.0200983	6.80002e-07	-0.000422308	0.0140814	0.98	24.6814
UKB-b-812	Spinach	TG	rs191235830	C	T	C	T	0.0546141	0.011214	1.09999e-06	-0.0134659	0.00771201	0.0810009	23.7186
UKB-b-812	Spinach	TG	rs4748951	G	C	G	C	-0.0410071	0.00819681	5.60003e-07	0.00976553	0.00562836	0.0830004	25.0281
UKB-b-812	Spinach	TG	rs6850702	A	T	A	T	-0.0164469	0.00348765	2.39999e-06	-0.00520102	0.0024104	0.0309999	22.2383
UKB-b-812	Spinach	TG	rs72741427	T	A	T	A	0.0843498	0.0180381	2.90001e-06	-0.00383692	0.0124609	0.760001	21.8669
UKB-b-812	Spinach	TG	rs76334742	C	A	C	A	0.0405705	0.00884683	4.49997e-06	0.00498138	0.00613799	0.42	21.0303
UKB-b-812	Spinach	TG	rs78501414	T	C	T	C	0.0603358	0.0132196	5e-06	0.0261638	0.00932329	0.005	20.8312
UKB-b-8124	Onion	TG	rs117193414	C	T	C	T	0.0986988	0.0194703	4e-07	0.00206439	0.00723199	0.780001	25.6968
UKB-b-8124	Onion	TG	rs12464142	A	C	A	C	0.0494773	0.0104405	2.1e-06	0.00572482	0.00389871	0.14	22.4579
UKB-b-8124	Onion	TG	rs144108770	T	C	T	C	0.0858673	0.0182056	2.39999e-06	0.00240135	0.00672449	0.719999	22.2457
UKB-b-8124	Onion	TG	rs146199307	A	G	A	G	0.141522	0.0280054	4.30002e-07	0.00617511	0.0106042	0.56	25.5367
UKB-b-8124	Onion	TG	rs1467978	C	A	C	A	-0.0282442	0.00557323	4e-07	0.000753759	0.00206142	0.709999	25.6829
UKB-b-8124	Onion	TG	rs188458079	C	T	C	T	0.180267	0.0341774	1.29999e-07	0.0190225	0.0125695	0.13	27.8198
UKB-b-8124	Onion	TG	rs4378921	T	C	T	C	0.0354315	0.00763136	3.40001e-06	-8.96638e-05	0.00283051	0.97	21.5563
UKB-b-8124	Onion	TG	rs6890703	T	C	T	C	-0.0287198	0.00593368	1.29999e-06	-0.00111889	0.00220664	0.61	23.4269
UKB-b-8124	Onion	TG	rs7511986	A	G	A	G	0.0269225	0.00582303	3.79997e-06	0.000946847	0.00215614	0.66	21.3763
UKB-b-8124	Onion	TG	rs783494	C	T	C	T	0.0247328	0.0054065	4.79999e-06	1.73289e-05	0.00200468	0.99	20.9273
UKB-b-8124	Onion	TG	rs79181049	A	G	A	G	0.0669954	0.0146609	4.90004e-06	-0.00690764	0.00537357	0.2	20.8818
UKB-b-8124	Onion	TG	rs9640159	G	T	G	T	0.0250739	0.00543491	4e-06	0.00110575	0.00201384	0.58	21.2843
UKB-b-8887	Berry	TG	rs113544454	A	G	A	G	0.100281	0.0219199	4.79999e-06	-0.0266073	0.00996629	0.00759994	20.9296
UKB-b-8887	Berry	TG	rs12964409	G	C	G	C	0.0242745	0.00527433	4.20001e-06	-0.0037533	0.0023436	0.11	21.182
UKB-b-8887	Berry	TG	rs149701248	A	T	A	T	0.0894336	0.0186435	1.6e-06	-0.00678798	0.0082635	0.41	23.0116
UKB-b-8887	Berry	TG	rs1498885	G	A	G	A	0.0251004	0.00512529	9.69996e-07	-0.00335021	0.00228632	0.14	23.9842
UKB-b-8887	Berry	TG	rs1806192	G	T	G	T	0.0271159	0.00591292	4.49997e-06	-0.00258476	0.00264688	0.33	21.0302
UKB-b-8887	Berry	TG	rs449233	C	T	C	T	0.058956	0.0122934	1.6e-06	-0.0113756	0.00546143	0.0369999	22.9992
UKB-b-8887	Berry	TG	rs6064351	G	A	G	A	0.0285395	0.00551047	2.19999e-07	0.000446342	0.00245764	0.86	26.8235
UKB-b-8887	Berry	TG	rs696217	T	G	T	G	0.0372671	0.00813168	4.60002e-06	0.00182972	0.00366644	0.62	21.0035
UKB-b-8887	Berry	TG	rs72665864	A	G	A	G	0.0440463	0.00940901	2.90001e-06	-0.00195915	0.00420996	0.64	21.9145
UKB-b-8887	Berry	TG	rs72791977	A	G	A	G	0.0845604	0.0184252	4.39997e-06	-0.00836613	0.00835254	0.32	21.0625
UKB-b-8887	Berry	TG	rs74512738	C	T	C	T	0.106483	0.0204009	1.79999e-07	0.00182897	0.00912289	0.84	27.2434
UKB-b-8887	Berry	TG	rs78192709	C	G	C	G	-0.0620647	0.0126632	9.49992e-07	-0.00289115	0.00562979	0.61	24.0216
UKB-b-905	Cauliflower	TG	rs115503647	G	A	G	A	0.0489497	0.00929524	1.40001e-07	-0.00263894	0.00445491	0.55	27.7319
UKB-b-905	Cauliflower	TG	rs117040088	A	C	A	C	0.0624925	0.0118278	1.29999e-07	-0.00567893	0.00566821	0.32	27.9157
UKB-b-905	Cauliflower	TG	rs144642750	A	G	A	G	0.105066	0.0228191	4.09996e-06	0.0116506	0.0113417	0.3	21.1996
UKB-b-905	Cauliflower	TG	rs149923272	C	T	C	T	0.106579	0.0215819	7.90005e-07	-0.00168759	0.0104062	0.87	24.3873
UKB-b-905	Cauliflower	TG	rs17401217	G	A	G	A	0.0317112	0.00658867	1.5e-06	-0.00179275	0.00314273	0.57	23.1649
UKB-b-905	Cauliflower	TG	rs17756840	T	C	T	C	0.019283	0.00415748	3.50002e-06	0.000122565	0.00199892	0.95	21.5124
UKB-b-905	Cauliflower	TG	rs328960	A	T	A	T	-0.0260608	0.00558678	3.09999e-06	0.00367781	0.00268285	0.17	21.7597
UKB-b-905	Cauliflower	TG	rs55662076	T	A	T	A	-0.0350974	0.00716233	9.59997e-07	-0.0110006	0.00341972	0.00129999	24.0127
UKB-b-905	Cauliflower	TG	rs62179283	A	G	A	G	0.0241773	0.00520118	3.29997e-06	0.0018108	0.00249127	0.47	21.6079
UKB-b-905	Cauliflower	TG	rs74805957	T	C	T	C	0.0675128	0.0142577	2.19999e-06	0.0126954	0.00678338	0.061	22.4219
UKB-b-905	Cauliflower	TG	rs79089855	T	C	T	C	0.063025	0.0134067	2.59998e-06	-0.00365169	0.00641404	0.57	22.0995
UKB-b-905	Cauliflower	TG	rs848788	C	T	C	T	-0.0198641	0.00433382	4.60002e-06	-0.000407902	0.00207808	0.84	21.0085

## Sheet: Table S7
Supplementary Table 7: sentivity test using the "leat-one-out" approach for the association analyses between spceific fruits/vegetables and the levels of low-density lipoprotein cholesterol.
id.exposure	Exposure	Outcome	SNP	b	se	p
UKB-b-10793	Pear	LDL-C	rs111598442	-0.0121559	0.0432476	0.778651
UKB-b-10793	Pear	LDL-C	rs114476136	-0.0134301	0.043234	0.756077
UKB-b-10793	Pear	LDL-C	rs115587374	0.00382382	0.0401134	0.924057
UKB-b-10793	Pear	LDL-C	rs116740634	0.00175524	0.0410961	0.965932
UKB-b-10793	Pear	LDL-C	rs138721349	-0.00979651	0.0433156	0.821072
UKB-b-10793	Pear	LDL-C	rs141930514	-0.00339282	0.0424557	0.936305
UKB-b-10793	Pear	LDL-C	rs142073328	0.00163614	0.0411681	0.968298
UKB-b-10793	Pear	LDL-C	rs1609494	-0.0158497	0.0433037	0.714356
UKB-b-10793	Pear	LDL-C	rs17484600	-0.00893879	0.04353	0.837301
UKB-b-10793	Pear	LDL-C	rs1873849	-0.0113268	0.0433061	0.793666
UKB-b-10793	Pear	LDL-C	rs34798770	-0.0329232	0.0361703	0.362703
UKB-b-10793	Pear	LDL-C	rs4744	-0.0129143	0.0434004	0.766038
UKB-b-10793	Pear	LDL-C	rs4953674	0.000727271	0.0419784	0.986177
UKB-b-10793	Pear	LDL-C	rs59427628	-0.00959608	0.0432881	0.824563
UKB-b-10793	Pear	LDL-C	rs6985457	-0.0253574	0.0405356	0.531605
UKB-b-10793	Pear	LDL-C	rs9512379	-0.0284067	0.0400277	0.477905
UKB-b-10793	Pear	LDL-C	All	-0.0109991	0.0405988	0.786452
UKB-b-10932	Sweet pepper	LDL-C	rs113397084	-0.0200526	0.0311196	0.519334
UKB-b-10932	Sweet pepper	LDL-C	rs1267469	-0.0221183	0.0315254	0.482928
UKB-b-10932	Sweet pepper	LDL-C	rs186726688	-0.00795859	0.0313113	0.799359
UKB-b-10932	Sweet pepper	LDL-C	rs28608590	-0.0126273	0.0311902	0.685588
UKB-b-10932	Sweet pepper	LDL-C	rs34710626	-0.0290884	0.0311119	0.349809
UKB-b-10932	Sweet pepper	LDL-C	rs62188982	-0.0245123	0.0310973	0.430553
UKB-b-10932	Sweet pepper	LDL-C	rs62286519	-0.0255449	0.0312178	0.413197
UKB-b-10932	Sweet pepper	LDL-C	rs77729859	-0.00687968	0.0312193	0.825586
UKB-b-10932	Sweet pepper	LDL-C	rs78836938	-0.0202109	0.031134	0.516236
UKB-b-10932	Sweet pepper	LDL-C	rs79955297	-0.00567612	0.0312815	0.856012
UKB-b-10932	Sweet pepper	LDL-C	rs7997705	-0.018031	0.0310837	0.561861
UKB-b-10932	Sweet pepper	LDL-C	All	-0.0175342	0.0297553	0.555673
UKB-b-1164	Pineapple	LDL-C	rs111799849	-0.0414193	0.0531982	0.436225
UKB-b-1164	Pineapple	LDL-C	rs114311510	-0.0570885	0.0533743	0.284805
UKB-b-1164	Pineapple	LDL-C	rs116956726	-0.0623004	0.0532982	0.242443
UKB-b-1164	Pineapple	LDL-C	rs144823522	-0.0483632	0.0537007	0.367797
UKB-b-1164	Pineapple	LDL-C	rs149078766	-0.0584359	0.0533582	0.273446
UKB-b-1164	Pineapple	LDL-C	rs1701827	-0.0300887	0.0532199	0.571825
UKB-b-1164	Pineapple	LDL-C	rs2454222	-0.0662029	0.0535637	0.216471
UKB-b-1164	Pineapple	LDL-C	rs3096085	-0.0445922	0.0532572	0.402425
UKB-b-1164	Pineapple	LDL-C	rs3917551	-0.0675962	0.0533187	0.204878
UKB-b-1164	Pineapple	LDL-C	rs62007226	-0.0305307	0.0533258	0.566962
UKB-b-1164	Pineapple	LDL-C	rs62105556	-0.059941	0.0533539	0.261242
UKB-b-1164	Pineapple	LDL-C	rs72771953	-0.0664936	0.0534272	0.213292
UKB-b-1164	Pineapple	LDL-C	rs75055053	-0.0553799	0.0536837	0.302262
UKB-b-1164	Pineapple	LDL-C	rs77093146	-0.0674195	0.0533171	0.20605
UKB-b-1164	Pineapple	LDL-C	rs79253624	-0.0524969	0.0532519	0.32422
UKB-b-1164	Pineapple	LDL-C	rs79943840	-0.0728544	0.0536097	0.174154
UKB-b-1164	Pineapple	LDL-C	All	-0.0550478	0.0516951	0.286942
UKB-b-12051	Grape	LDL-C	rs10497191	-0.0164401	0.0453354	0.716879
UKB-b-12051	Grape	LDL-C	rs10915419	0.0100703	0.043591	0.8173
UKB-b-12051	Grape	LDL-C	rs139167288	-0.0176769	0.0441318	0.688752
UKB-b-12051	Grape	LDL-C	rs139190506	0.00416419	0.0447995	0.925942
UKB-b-12051	Grape	LDL-C	rs140661104	0.0090084	0.0424986	0.832131
UKB-b-12051	Grape	LDL-C	rs185089240	-0.0128487	0.0460745	0.780346
UKB-b-12051	Grape	LDL-C	rs62355507	0.00563509	0.0446821	0.899641
UKB-b-12051	Grape	LDL-C	rs9320216	-0.0336884	0.03597	0.348981
UKB-b-12051	Grape	LDL-C	All	-0.00657341	0.0403156	0.87048
UKB-b-13520	Orange	LDL-C	rs117741304	0.0294279	0.0774183	0.703859
UKB-b-13520	Orange	LDL-C	rs1188537	0.0141817	0.0748705	0.849767
UKB-b-13520	Orange	LDL-C	rs12661263	0.0239283	0.07669	0.755031
UKB-b-13520	Orange	LDL-C	rs2225962	0.0142754	0.07511	0.849262
UKB-b-13520	Orange	LDL-C	rs4782961	-0.00172476	0.0667894	0.979398
UKB-b-13520	Orange	LDL-C	rs66957934	0.0884976	0.0495911	0.0743349
UKB-b-13520	Orange	LDL-C	rs72758819	0.0526166	0.0727648	0.469615
UKB-b-13520	Orange	LDL-C	All	0.0314513	0.0655881	0.631563
UKB-b-14145	Celery	LDL-C	rs111573260	0.0046276	0.0288906	0.872742
UKB-b-14145	Celery	LDL-C	rs116191942	0.0106757	0.0289468	0.712273
UKB-b-14145	Celery	LDL-C	rs1168550	-0.00473534	0.028892	0.869811
UKB-b-14145	Celery	LDL-C	rs117343799	0.0167643	0.0289231	0.562173
UKB-b-14145	Celery	LDL-C	rs12136373	0.0159335	0.0290585	0.583469
UKB-b-14145	Celery	LDL-C	rs12551354	0.00779571	0.028933	0.787591
UKB-b-14145	Celery	LDL-C	rs139795526	0.00560783	0.028882	0.846048
UKB-b-14145	Celery	LDL-C	rs143043085	0.0118398	0.0290274	0.68336
UKB-b-14145	Celery	LDL-C	rs144837581	0.00853516	0.0289498	0.768127
UKB-b-14145	Celery	LDL-C	rs2173148	0.00477904	0.0289445	0.868857
UKB-b-14145	Celery	LDL-C	rs3110454	0.00340285	0.0289445	0.906413
UKB-b-14145	Celery	LDL-C	rs59063355	0.0183016	0.0289131	0.526743
UKB-b-14145	Celery	LDL-C	rs61990752	0.00913922	0.0288975	0.751802
UKB-b-14145	Celery	LDL-C	rs72909401	0.0163868	0.0289296	0.571096
UKB-b-14145	Celery	LDL-C	rs73169197	0.0139525	0.0290941	0.631539
UKB-b-14145	Celery	LDL-C	rs79810016	0.00254256	0.0291614	0.930521
UKB-b-14145	Celery	LDL-C	rs9409285	0.0194053	0.0289773	0.503066
UKB-b-14145	Celery	LDL-C	All	0.00969866	0.0280976	0.729961
UKB-b-14182	Plum	LDL-C	rs111701790	-0.0804905	0.0361777	0.0260903
UKB-b-14182	Plum	LDL-C	rs117853141	-0.0497131	0.0357562	0.164426
UKB-b-14182	Plum	LDL-C	rs118089775	-0.0825205	0.0381109	0.0303667
UKB-b-14182	Plum	LDL-C	rs4747673	-0.0690289	0.039907	0.0836761
UKB-b-14182	Plum	LDL-C	rs58510658	-0.0776583	0.038301	0.0426029
UKB-b-14182	Plum	LDL-C	rs60122509	-0.0515098	0.0372061	0.166222
UKB-b-14182	Plum	LDL-C	rs62187193	-0.046041	0.0359822	0.200704
UKB-b-14182	Plum	LDL-C	rs71578258	-0.0695728	0.0397951	0.0804167
UKB-b-14182	Plum	LDL-C	rs7259991	-0.0644821	0.0399872	0.106838
UKB-b-14182	Plum	LDL-C	rs73039061	-0.0709635	0.0398897	0.075241
UKB-b-14182	Plum	LDL-C	rs76261861	-0.0669977	0.0399645	0.0936538
UKB-b-14182	Plum	LDL-C	rs80030728	-0.0588954	0.0396402	0.137346
UKB-b-14182	Plum	LDL-C	All	-0.0656286	0.0367669	0.0742632
UKB-b-15601	Broccoli	LDL-C	rs10982277	-0.0110372	0.0287725	0.701273
UKB-b-15601	Broccoli	LDL-C	rs113230204	0.0235757	0.0308086	0.444134
UKB-b-15601	Broccoli	LDL-C	rs11613757	0.0192281	0.0347579	0.580127
UKB-b-15601	Broccoli	LDL-C	rs12002520	0.0167155	0.0348865	0.631839
UKB-b-15601	Broccoli	LDL-C	rs150551823	0.00298922	0.0352397	0.9324
UKB-b-15601	Broccoli	LDL-C	rs2382312	0.00474517	0.035904	0.894856
UKB-b-15601	Broccoli	LDL-C	rs56120169	-0.00508058	0.0324736	0.875676
UKB-b-15601	Broccoli	LDL-C	rs7540542	0.015351	0.035552	0.665894
UKB-b-15601	Broccoli	LDL-C	All	0.0082273	0.0312923	0.792614
UKB-b-16710	Carrot	LDL-C	rs116391685	0.0226265	0.0314642	0.472069
UKB-b-16710	Carrot	LDL-C	rs11681135	0.0287139	0.0309161	0.35301
UKB-b-16710	Carrot	LDL-C	rs16898247	0.0274514	0.0309245	0.374706
UKB-b-16710	Carrot	LDL-C	rs28656094	0.0169058	0.0316821	0.593612
UKB-b-16710	Carrot	LDL-C	rs4375234	0.0154869	0.0309473	0.616775
UKB-b-16710	Carrot	LDL-C	All	0.0222882	0.0278899	0.424204
UKB-b-17223	Garlic	LDL-C	rs11600909	-0.0442666	0.0338612	0.191113
UKB-b-17223	Garlic	LDL-C	rs138637793	-0.0555821	0.0357401	0.119904
UKB-b-17223	Garlic	LDL-C	rs141575721	-0.0708635	0.0321891	0.0277021
UKB-b-17223	Garlic	LDL-C	rs143374250	-0.0432132	0.0334156	0.195941
UKB-b-17223	Garlic	LDL-C	rs147518355	-0.0606333	0.0352614	0.0855171
UKB-b-17223	Garlic	LDL-C	rs149467747	-0.0501273	0.0353071	0.15568
UKB-b-17223	Garlic	LDL-C	rs17640594	-0.0525216	0.035616	0.140303
UKB-b-17223	Garlic	LDL-C	rs2111374	-0.0481249	0.0350048	0.169191
UKB-b-17223	Garlic	LDL-C	rs2574953	-0.0575532	0.0356637	0.106576
UKB-b-17223	Garlic	LDL-C	rs4584661	-0.054634	0.0357197	0.126135
UKB-b-17223	Garlic	LDL-C	rs56269735	-0.0465878	0.0345563	0.177603
UKB-b-17223	Garlic	LDL-C	rs56317696	-0.0614827	0.0352583	0.0811975
UKB-b-17223	Garlic	LDL-C	rs60010968	-0.0471358	0.0347469	0.174925
UKB-b-17223	Garlic	LDL-C	rs62081074	-0.0575009	0.035696	0.107212
UKB-b-17223	Garlic	LDL-C	rs6835673	-0.0643788	0.0344701	0.0618077
UKB-b-17223	Garlic	LDL-C	rs72780997	-0.0689516	0.032683	0.0348833
UKB-b-17223	Garlic	LDL-C	rs74679312	-0.0454419	0.0347304	0.190731
UKB-b-17223	Garlic	LDL-C	rs77374784	-0.0538083	0.0356761	0.131491
UKB-b-17223	Garlic	LDL-C	rs78818759	-0.0635131	0.03486	0.068463
UKB-b-17223	Garlic	LDL-C	All	-0.0550599	0.0338513	0.103838
UKB-b-18007	Potatoes	LDL-C	rs111760027	-0.0124894	0.0231759	0.589958
UKB-b-18007	Potatoes	LDL-C	rs117282450	-0.0252145	0.0213503	0.237606
UKB-b-18007	Potatoes	LDL-C	rs12514848	-0.0211201	0.021479	0.325463
UKB-b-18007	Potatoes	LDL-C	rs145471075	-0.000717471	0.0207391	0.972403
UKB-b-18007	Potatoes	LDL-C	rs1614617	-0.00865735	0.0223728	0.698786
UKB-b-18007	Potatoes	LDL-C	rs16841871	-0.0196425	0.0218368	0.36838
UKB-b-18007	Potatoes	LDL-C	rs61911616	-0.0092656	0.0225421	0.681046
UKB-b-18007	Potatoes	LDL-C	rs79385065	-0.0164725	0.0227311	0.468656
UKB-b-18007	Potatoes	LDL-C	rs9962730	-0.00690245	0.0222787	0.756696
UKB-b-18007	Potatoes	LDL-C	All	-0.0133177	0.0204544	0.514988
UKB-b-18758	Grapefruit	LDL-C	rs116982845	0.026542	0.0786971	0.735915
UKB-b-18758	Grapefruit	LDL-C	rs117297639	0.0263488	0.078537	0.737251
UKB-b-18758	Grapefruit	LDL-C	rs117579717	0.0348457	0.0787654	0.658201
UKB-b-18758	Grapefruit	LDL-C	rs13027142	0.0296864	0.0787478	0.706188
UKB-b-18758	Grapefruit	LDL-C	rs141702692	0.0334706	0.0790331	0.67193
UKB-b-18758	Grapefruit	LDL-C	rs149410520	0.00886665	0.0759211	0.907028
UKB-b-18758	Grapefruit	LDL-C	rs150490131	0.0539752	0.0759417	0.477242
UKB-b-18758	Grapefruit	LDL-C	rs17462840	0.0447136	0.0781698	0.567318
UKB-b-18758	Grapefruit	LDL-C	rs28569399	0.00363772	0.0760746	0.961861
UKB-b-18758	Grapefruit	LDL-C	rs58148876	0.0871378	0.0760172	0.251675
UKB-b-18758	Grapefruit	LDL-C	rs61919156	0.0178869	0.0772428	0.816874
UKB-b-18758	Grapefruit	LDL-C	rs67996343	0.0421572	0.0784644	0.591075
UKB-b-18758	Grapefruit	LDL-C	rs72861422	0.0212977	0.0779673	0.784728
UKB-b-18758	Grapefruit	LDL-C	rs7293017	0.0347242	0.0787546	0.659273
UKB-b-18758	Grapefruit	LDL-C	rs74352714	0.0387064	0.0785814	0.62232
UKB-b-18758	Grapefruit	LDL-C	rs75128811	0.0283267	0.0787546	0.719084
UKB-b-18758	Grapefruit	LDL-C	rs77584237	0.0178109	0.0775431	0.818332
UKB-b-18758	Grapefruit	LDL-C	All	0.0323551	0.0741121	0.662423
UKB-b-19862	Melon	LDL-C	rs116518349	0.0358604	0.0484131	0.458865
UKB-b-19862	Melon	LDL-C	rs117641063	0.0502189	0.0486728	0.302182
UKB-b-19862	Melon	LDL-C	rs139186326	0.0617331	0.0486276	0.204261
UKB-b-19862	Melon	LDL-C	rs142872754	0.0342307	0.0487627	0.482687
UKB-b-19862	Melon	LDL-C	rs148224585	0.0269991	0.0486944	0.579264
UKB-b-19862	Melon	LDL-C	rs148470410	0.0428496	0.0486822	0.378755
UKB-b-19862	Melon	LDL-C	rs1946579	0.0441198	0.0485479	0.363462
UKB-b-19862	Melon	LDL-C	rs35725057	0.0412385	0.0485535	0.395691
UKB-b-19862	Melon	LDL-C	rs4053618	0.0499223	0.0486212	0.304533
UKB-b-19862	Melon	LDL-C	rs4676860	0.0439377	0.0486642	0.366593
UKB-b-19862	Melon	LDL-C	rs547568473	0.027473	0.0485346	0.571359
UKB-b-19862	Melon	LDL-C	rs62019153	0.0393928	0.0487575	0.419129
UKB-b-19862	Melon	LDL-C	rs72693501	0.0319263	0.0485764	0.511028
UKB-b-19862	Melon	LDL-C	rs72736578	0.0530624	0.0489732	0.278587
UKB-b-19862	Melon	LDL-C	rs73212411	0.0217657	0.0484782	0.653447
UKB-b-19862	Melon	LDL-C	rs75040752	0.045493	0.0487091	0.350317
UKB-b-19862	Melon	LDL-C	rs79072120	0.0503954	0.048622	0.299981
UKB-b-19862	Melon	LDL-C	rs79508714	0.0482629	0.0485554	0.320235
UKB-b-19862	Melon	LDL-C	All	0.0415867	0.0472651	0.378935
UKB-b-2221	Cherry	LDL-C	rs118161273	-0.0356959	0.0534511	0.504245
UKB-b-2221	Cherry	LDL-C	rs12601020	-0.0254378	0.0531581	0.632272
UKB-b-2221	Cherry	LDL-C	rs12784730	-0.0270127	0.053042	0.610564
UKB-b-2221	Cherry	LDL-C	rs138087021	-0.0600874	0.05296	0.256551
UKB-b-2221	Cherry	LDL-C	rs139337488	-0.0421374	0.0531372	0.427783
UKB-b-2221	Cherry	LDL-C	rs149357475	-0.03254	0.0532903	0.541453
UKB-b-2221	Cherry	LDL-C	rs16897428	-0.0496583	0.0535789	0.354016
UKB-b-2221	Cherry	LDL-C	rs2773155	-0.0471059	0.0531158	0.375159
UKB-b-2221	Cherry	LDL-C	rs4488206	-0.0298866	0.0530349	0.573076
UKB-b-2221	Cherry	LDL-C	rs55895617	-0.0540645	0.0531988	0.3095
UKB-b-2221	Cherry	LDL-C	rs61757194	-0.0588747	0.0538005	0.273816
UKB-b-2221	Cherry	LDL-C	rs6676180	-0.0484686	0.0534341	0.364369
UKB-b-2221	Cherry	LDL-C	rs7039790	-0.0442251	0.0529759	0.403822
UKB-b-2221	Cherry	LDL-C	rs72671686	-0.0482342	0.0532357	0.364909
UKB-b-2221	Cherry	LDL-C	rs72839391	-0.0327988	0.053588	0.540501
UKB-b-2221	Cherry	LDL-C	rs74465951	-0.0468887	0.0531565	0.377729
UKB-b-2221	Cherry	LDL-C	rs78163226	-0.050305	0.0530111	0.342645
UKB-b-2221	Cherry	LDL-C	rs9572347	-0.027748	0.0529812	0.600464
UKB-b-2221	Cherry	LDL-C	All	-0.0422672	0.0517293	0.41388
UKB-b-2299	Green bean	LDL-C	rs10856981	0.0262535	0.0223364	0.239846
UKB-b-2299	Green bean	LDL-C	rs11485443	0.0202171	0.022261	0.36378
UKB-b-2299	Green bean	LDL-C	rs115038961	0.024168	0.0221853	0.275991
UKB-b-2299	Green bean	LDL-C	rs1153592	0.018142	0.0222549	0.414963
UKB-b-2299	Green bean	LDL-C	rs115617710	0.0203253	0.0222294	0.360538
UKB-b-2299	Green bean	LDL-C	rs117462537	0.0238021	0.02226	0.284946
UKB-b-2299	Green bean	LDL-C	rs13002529	0.025323	0.0221987	0.253977
UKB-b-2299	Green bean	LDL-C	rs139682232	0.0169047	0.0222854	0.448118
UKB-b-2299	Green bean	LDL-C	rs146548702	0.0235892	0.022227	0.28856
UKB-b-2299	Green bean	LDL-C	rs149262767	0.0183344	0.0222464	0.409854
UKB-b-2299	Green bean	LDL-C	rs17068900	0.0259373	0.0222114	0.242909
UKB-b-2299	Green bean	LDL-C	rs182013468	0.0192021	0.0223015	0.389225
UKB-b-2299	Green bean	LDL-C	rs7047957	0.0195821	0.0222014	0.377767
UKB-b-2299	Green bean	LDL-C	rs73790412	0.0229352	0.0222855	0.303407
UKB-b-2299	Green bean	LDL-C	rs75384405	0.0189103	0.0224537	0.399682
UKB-b-2299	Green bean	LDL-C	rs796032	0.0230566	0.0222824	0.300789
UKB-b-2299	Green bean	LDL-C	rs79842475	0.0209176	0.0221986	0.346041
UKB-b-2299	Green bean	LDL-C	rs9899110	0.0175751	0.0222199	0.428967
UKB-b-2299	Green bean	LDL-C	All	0.0214016	0.0216304	0.322455
UKB-b-2867	Lettuce	LDL-C	rs117121492	0.0215094	0.0241017	0.372154
UKB-b-2867	Lettuce	LDL-C	rs1351615	0.0261514	0.0217907	0.230094
UKB-b-2867	Lettuce	LDL-C	rs140432390	0.0143	0.0246289	0.561499
UKB-b-2867	Lettuce	LDL-C	rs150258910	0.0147399	0.0247036	0.550728
UKB-b-2867	Lettuce	LDL-C	rs4274598	0.0198842	0.0243463	0.414088
UKB-b-2867	Lettuce	LDL-C	rs4689507	0.0108867	0.024695	0.659325
UKB-b-2867	Lettuce	LDL-C	rs4794701	0.0162397	0.0247311	0.511405
UKB-b-2867	Lettuce	LDL-C	rs56169733	0.00559835	0.0220832	0.799872
UKB-b-2867	Lettuce	LDL-C	rs56180092	0.0274012	0.021309	0.198479
UKB-b-2867	Lettuce	LDL-C	rs783448	0.0102142	0.0239062	0.669189
UKB-b-2867	Lettuce	LDL-C	rs78486026	0.0114617	0.0244533	0.63927
UKB-b-2867	Lettuce	LDL-C	rs8123963	0.00729086	0.0230271	0.751531
UKB-b-2867	Lettuce	LDL-C	All	0.015474	0.0226227	0.493974
UKB-b-2975	Cabbage/Kale	LDL-C	rs10962528	0.0205466	0.0240843	0.393598
UKB-b-2975	Cabbage/Kale	LDL-C	rs116816200	0.00541557	0.0255157	0.831916
UKB-b-2975	Cabbage/Kale	LDL-C	rs117299129	0.0179143	0.0248635	0.471212
UKB-b-2975	Cabbage/Kale	LDL-C	rs117630679	0.00131007	0.0240375	0.956536
UKB-b-2975	Cabbage/Kale	LDL-C	rs118053517	0.0082334	0.0259377	0.750917
UKB-b-2975	Cabbage/Kale	LDL-C	rs118191814	0.0129252	0.025909	0.617871
UKB-b-2975	Cabbage/Kale	LDL-C	rs12216003	0.0231853	0.0230986	0.315496
UKB-b-2975	Cabbage/Kale	LDL-C	rs138929729	0.0100896	0.0260089	0.69807
UKB-b-2975	Cabbage/Kale	LDL-C	rs148641529	0.0135809	0.025948	0.600705
UKB-b-2975	Cabbage/Kale	LDL-C	rs150358228	0.0055484	0.0253915	0.827029
UKB-b-2975	Cabbage/Kale	LDL-C	rs192403427	0.00859043	0.0259283	0.740407
UKB-b-2975	Cabbage/Kale	LDL-C	rs2314759	0.0154635	0.0256781	0.547036
UKB-b-2975	Cabbage/Kale	LDL-C	rs282406	0.0104436	0.026147	0.689586
UKB-b-2975	Cabbage/Kale	LDL-C	rs4676603	0.0101812	0.0260145	0.695527
UKB-b-2975	Cabbage/Kale	LDL-C	rs4884742	0.0120174	0.0259836	0.643723
UKB-b-2975	Cabbage/Kale	LDL-C	rs617579	0.016847	0.0252661	0.504911
UKB-b-2975	Cabbage/Kale	LDL-C	rs62278488	0.0104848	0.0260108	0.686879
UKB-b-2975	Cabbage/Kale	LDL-C	rs72652073	0.00392299	0.0248582	0.874603
UKB-b-2975	Cabbage/Kale	LDL-C	rs758166	0.00577162	0.0254076	0.820299
UKB-b-2975	Cabbage/Kale	LDL-C	rs79273432	0.00552254	0.0254978	0.828529
UKB-b-2975	Cabbage/Kale	LDL-C	All	0.0109019	0.0247107	0.659081
UKB-b-4070	Apple	LDL-C	rs111964094	-0.0280397	0.0182589	0.124618
UKB-b-4070	Apple	LDL-C	rs116587918	-0.0224301	0.0183823	0.222388
UKB-b-4070	Apple	LDL-C	rs12127789	-0.0255718	0.018408	0.164781
UKB-b-4070	Apple	LDL-C	rs12948969	-0.0208252	0.0182692	0.254324
UKB-b-4070	Apple	LDL-C	rs1347300	-0.025265	0.0182972	0.167335
UKB-b-4070	Apple	LDL-C	rs1401190	-0.0129814	0.0184066	0.48065
UKB-b-4070	Apple	LDL-C	rs17767097	-0.0279913	0.0182375	0.124827
UKB-b-4070	Apple	LDL-C	rs2030733	-0.027261	0.0183997	0.138447
UKB-b-4070	Apple	LDL-C	rs28373108	-0.021423	0.0183309	0.242532
UKB-b-4070	Apple	LDL-C	rs2963826	-0.0302439	0.0182647	0.0977492
UKB-b-4070	Apple	LDL-C	rs38618	-0.0258548	0.0182661	0.156937
UKB-b-4070	Apple	LDL-C	rs57320778	-0.0295928	0.0182879	0.105627
UKB-b-4070	Apple	LDL-C	rs61926112	-0.0263795	0.0182759	0.148907
UKB-b-4070	Apple	LDL-C	rs62354196	-0.029317	0.0183215	0.109568
UKB-b-4070	Apple	LDL-C	rs7195117	-0.0256322	0.0182704	0.160637
UKB-b-4070	Apple	LDL-C	rs7853153	-0.0283964	0.0183048	0.120827
UKB-b-4070	Apple	LDL-C	rs7902193	-0.0277908	0.0182942	0.128735
UKB-b-4070	Apple	LDL-C	All	-0.0255997	0.0177634	0.149543
UKB-b-5362	Banana	LDL-C	rs1010086	0.016153	0.0211919	0.445925
UKB-b-5362	Banana	LDL-C	rs111386164	0.0157543	0.0212735	0.458962
UKB-b-5362	Banana	LDL-C	rs116313346	0.0220186	0.0198352	0.266967
UKB-b-5362	Banana	LDL-C	rs11725846	0.00811251	0.019701	0.6805
UKB-b-5362	Banana	LDL-C	rs12144594	0.00461249	0.0184698	0.802795
UKB-b-5362	Banana	LDL-C	rs13112832	0.0201216	0.0204446	0.325018
UKB-b-5362	Banana	LDL-C	rs4841580	0.00744399	0.0205461	0.717123
UKB-b-5362	Banana	LDL-C	rs4926303	0.0242897	0.0185938	0.191439
UKB-b-5362	Banana	LDL-C	rs6566594	0.0142741	0.0212755	0.502272
UKB-b-5362	Banana	LDL-C	rs693739	0.0161487	0.0212583	0.447467
UKB-b-5362	Banana	LDL-C	rs73164291	0.0108577	0.0211763	0.608142
UKB-b-5362	Banana	LDL-C	rs7428779	0.0177146	0.0211684	0.402681
UKB-b-5362	Banana	LDL-C	rs75999182	0.0184267	0.0209856	0.379909
UKB-b-5362	Banana	LDL-C	rs76722032	0.012085	0.0209313	0.563693
UKB-b-5362	Banana	LDL-C	rs79265768	0.0159511	0.0212862	0.453637
UKB-b-5362	Banana	LDL-C	rs9830802	0.0138488	0.0211875	0.51335
UKB-b-5362	Banana	LDL-C	All	0.0148774	0.0199351	0.455491
UKB-b-588	Cucumber	LDL-C	rs117632321	0.0125903	0.0276399	0.648741
UKB-b-588	Cucumber	LDL-C	rs140812249	0.00494213	0.026225	0.850523
UKB-b-588	Cucumber	LDL-C	rs146884789	0.01167	0.0275875	0.672284
UKB-b-588	Cucumber	LDL-C	rs148590142	0.0153186	0.0275789	0.57859
UKB-b-588	Cucumber	LDL-C	rs150081540	0.0108676	0.0275897	0.693655
UKB-b-588	Cucumber	LDL-C	rs183032803	0.0096689	0.0275222	0.725354
UKB-b-588	Cucumber	LDL-C	rs2232354	0.00683787	0.0268417	0.798918
UKB-b-588	Cucumber	LDL-C	rs28567375	0.0154531	0.0274311	0.573202
UKB-b-588	Cucumber	LDL-C	rs35040843	0.0159258	0.0274764	0.562172
UKB-b-588	Cucumber	LDL-C	rs4254639	0.00594678	0.0268081	0.824448
UKB-b-588	Cucumber	LDL-C	rs4343301	0.0285948	0.0228044	0.209872
UKB-b-588	Cucumber	LDL-C	rs7328844	0.00915922	0.027451	0.738639
UKB-b-588	Cucumber	LDL-C	rs76515994	0.00760952	0.0270838	0.778739
UKB-b-588	Cucumber	LDL-C	rs77781525	0.0140229	0.0276034	0.611444
UKB-b-588	Cucumber	LDL-C	rs78250650	0.0213455	0.0259665	0.411054
UKB-b-588	Cucumber	LDL-C	rs79041188	0.00386967	0.0260314	0.881827
UKB-b-588	Cucumber	LDL-C	rs9289020	0.0217165	0.0261268	0.405864
UKB-b-588	Cucumber	LDL-C	All	0.0126779	0.0259732	0.62547
UKB-b-6154	Peach/Nectarine	LDL-C	rs111855924	-0.0198625	0.0343218	0.562782
UKB-b-6154	Peach/Nectarine	LDL-C	rs145003189	-0.0430231	0.0343866	0.210877
UKB-b-6154	Peach/Nectarine	LDL-C	rs149599449	-0.0344381	0.0342788	0.315067
UKB-b-6154	Peach/Nectarine	LDL-C	rs184625579	-0.0274663	0.0342184	0.422163
UKB-b-6154	Peach/Nectarine	LDL-C	rs1917035	-0.0369077	0.0341674	0.280052
UKB-b-6154	Peach/Nectarine	LDL-C	rs28542413	-0.0228171	0.0344494	0.507755
UKB-b-6154	Peach/Nectarine	LDL-C	rs2943329	-0.0369613	0.0342052	0.279887
UKB-b-6154	Peach/Nectarine	LDL-C	rs55696118	-0.0161745	0.0342837	0.637081
UKB-b-6154	Peach/Nectarine	LDL-C	rs62140616	-0.0274314	0.034557	0.427312
UKB-b-6154	Peach/Nectarine	LDL-C	rs6727287	-0.025592	0.0342768	0.455289
UKB-b-6154	Peach/Nectarine	LDL-C	rs67873970	-0.0197255	0.0343599	0.565911
UKB-b-6154	Peach/Nectarine	LDL-C	rs7006940	-0.0288114	0.0341976	0.399509
UKB-b-6154	Peach/Nectarine	LDL-C	rs7032259	-0.0344217	0.034239	0.314735
UKB-b-6154	Peach/Nectarine	LDL-C	rs73013804	-0.024511	0.0342293	0.47394
UKB-b-6154	Peach/Nectarine	LDL-C	rs74506265	-0.0303014	0.0341908	0.375487
UKB-b-6154	Peach/Nectarine	LDL-C	rs75548124	-0.029487	0.0341344	0.387671
UKB-b-6154	Peach/Nectarine	LDL-C	rs78476393	-0.0346329	0.0343459	0.313283
UKB-b-6154	Peach/Nectarine	LDL-C	rs78907083	-0.0130691	0.0342814	0.703033
UKB-b-6154	Peach/Nectarine	LDL-C	All	-0.0280982	0.0333182	0.399045
UKB-b-6218	Mango	LDL-C	rs1051412	0.0209494	0.0616018	0.733798
UKB-b-6218	Mango	LDL-C	rs10976627	0.0149163	0.0619044	0.809588
UKB-b-6218	Mango	LDL-C	rs11223956	0.006685	0.0614075	0.913311
UKB-b-6218	Mango	LDL-C	rs11595945	0.00124682	0.0613731	0.983792
UKB-b-6218	Mango	LDL-C	rs11623618	0.0351464	0.0614669	0.567461
UKB-b-6218	Mango	LDL-C	rs11710157	0.00716624	0.0615095	0.907251
UKB-b-6218	Mango	LDL-C	rs117322135	0.0104645	0.061461	0.864804
UKB-b-6218	Mango	LDL-C	rs117770183	-0.0177103	0.061712	0.774125
UKB-b-6218	Mango	LDL-C	rs13296704	-0.00707013	0.0618009	0.908919
UKB-b-6218	Mango	LDL-C	rs141346780	-0.00227274	0.061307	0.970428
UKB-b-6218	Mango	LDL-C	rs143611250	0.000607359	0.0613633	0.992103
UKB-b-6218	Mango	LDL-C	rs144431141	-0.00465779	0.0613752	0.939506
UKB-b-6218	Mango	LDL-C	rs145866231	-0.00415728	0.0615738	0.94617
UKB-b-6218	Mango	LDL-C	rs149223822	0.0144771	0.0613765	0.813531
UKB-b-6218	Mango	LDL-C	rs17837122	-0.00833584	0.0613437	0.89191
UKB-b-6218	Mango	LDL-C	rs2293122	-0.0121667	0.0614148	0.842962
UKB-b-6218	Mango	LDL-C	rs2316231	-0.00687568	0.0616302	0.911169
UKB-b-6218	Mango	LDL-C	rs4888184	0.0101139	0.0614562	0.869282
UKB-b-6218	Mango	LDL-C	rs530565	0.0122726	0.0613872	0.841542
UKB-b-6218	Mango	LDL-C	rs58174879	0.00248589	0.0613265	0.967666
UKB-b-6218	Mango	LDL-C	rs72662496	0.0109894	0.0614752	0.858125
UKB-b-6218	Mango	LDL-C	rs76723741	-0.00291433	0.0615039	0.962207
UKB-b-6218	Mango	LDL-C	rs77258559	0.00921293	0.0614346	0.880794
UKB-b-6218	Mango	LDL-C	rs78673059	0.00702005	0.0615875	0.90925
UKB-b-6218	Mango	LDL-C	rs8009412	-0.0123552	0.0614789	0.840725
UKB-b-6218	Mango	LDL-C	rs838905	0.00463065	0.0614158	0.939898
UKB-b-6218	Mango	LDL-C	rs912525	0.00235488	0.0614868	0.969449
UKB-b-6218	Mango	LDL-C	All	0.00341722	0.060338	0.954836
UKB-b-730	Tomato	LDL-C	rs114826856	-0.00412065	0.0178071	0.817
UKB-b-730	Tomato	LDL-C	rs117498265	-0.00237417	0.0180203	0.895182
UKB-b-730	Tomato	LDL-C	rs11781542	-0.0184549	0.0204597	0.367051
UKB-b-730	Tomato	LDL-C	rs12607299	-0.012242	0.0209171	0.558371
UKB-b-730	Tomato	LDL-C	rs2281147	-0.00963198	0.0205856	0.639856
UKB-b-730	Tomato	LDL-C	rs2367001	-0.0201867	0.0199383	0.311319
UKB-b-730	Tomato	LDL-C	rs7009202	-0.0191316	0.0201225	0.341729
UKB-b-730	Tomato	LDL-C	rs76800056	-0.0176469	0.0205929	0.391477
UKB-b-730	Tomato	LDL-C	rs7718343	-0.021603	0.0192745	0.26237
UKB-b-730	Tomato	LDL-C	rs9953073	-0.0128763	0.0212152	0.543891
UKB-b-730	Tomato	LDL-C	All	-0.0138498	0.0188922	0.4635
UKB-b-7420	Courgette	LDL-C	rs114359626	0.0196295	0.0341759	0.565719
UKB-b-7420	Courgette	LDL-C	rs114874934	0.0129456	0.0345875	0.708192
UKB-b-7420	Courgette	LDL-C	rs11683704	0.0276542	0.0329345	0.401092
UKB-b-7420	Courgette	LDL-C	rs116875006	0.00696974	0.0336269	0.835801
UKB-b-7420	Courgette	LDL-C	rs12224049	0.0141257	0.0346813	0.683787
UKB-b-7420	Courgette	LDL-C	rs1287075	0.00302622	0.0323921	0.925566
UKB-b-7420	Courgette	LDL-C	rs142612411	0.00836603	0.0342288	0.806909
UKB-b-7420	Courgette	LDL-C	rs17577288	0.0053251	0.0332277	0.872675
UKB-b-7420	Courgette	LDL-C	rs181239607	0.0237961	0.0331966	0.473483
UKB-b-7420	Courgette	LDL-C	rs184911203	0.0154718	0.0345114	0.65393
UKB-b-7420	Courgette	LDL-C	rs2279893	0.0178594	0.0343717	0.603345
UKB-b-7420	Courgette	LDL-C	rs62432357	0.0101622	0.034475	0.76817
UKB-b-7420	Courgette	LDL-C	rs6859913	0.0361824	0.0295148	0.220233
UKB-b-7420	Courgette	LDL-C	rs6877827	0.0148078	0.0346554	0.669171
UKB-b-7420	Courgette	LDL-C	rs72734891	0.0159789	0.0345374	0.643612
UKB-b-7420	Courgette	LDL-C	rs77132876	0.00927677	0.0341657	0.785989
UKB-b-7420	Courgette	LDL-C	rs77575696	0.0103034	0.0344122	0.764626
UKB-b-7420	Courgette	LDL-C	rs77959176	0.00909566	0.0340872	0.789596
UKB-b-7420	Courgette	LDL-C	rs79357024	0.00584375	0.0338405	0.862899
UKB-b-7420	Courgette	LDL-C	rs7969412	0.0197754	0.0340669	0.561586
UKB-b-7420	Courgette	LDL-C	All	0.0143043	0.0328976	0.663698
UKB-b-812	Spinach	LDL-C	rs111686396	0.0154399	0.0465629	0.740196
UKB-b-812	Spinach	LDL-C	rs117367361	0.0106018	0.0475706	0.823641
UKB-b-812	Spinach	LDL-C	rs11921267	-0.0127866	0.0422134	0.761962
UKB-b-812	Spinach	LDL-C	rs12423474	0.0178162	0.0462652	0.700172
UKB-b-812	Spinach	LDL-C	rs12529199	0.00664045	0.0475313	0.888892
UKB-b-812	Spinach	LDL-C	rs1774075	0.000827934	0.0473009	0.986035
UKB-b-812	Spinach	LDL-C	rs184384547	0.00107605	0.0466823	0.98161
UKB-b-812	Spinach	LDL-C	rs184423582	0.0023831	0.04726	0.959783
UKB-b-812	Spinach	LDL-C	rs191235830	0.0255139	0.0439544	0.561603
UKB-b-812	Spinach	LDL-C	rs4748951	0.0337685	0.0424231	0.426036
UKB-b-812	Spinach	LDL-C	rs6850702	0.0127317	0.0472107	0.787407
UKB-b-812	Spinach	LDL-C	rs72741427	0.00835181	0.0474601	0.860313
UKB-b-812	Spinach	LDL-C	rs76334742	-0.0114208	0.0420986	0.786171
UKB-b-812	Spinach	LDL-C	rs78501414	0.00205894	0.0468012	0.96491
UKB-b-812	Spinach	LDL-C	All	0.00804609	0.0439978	0.854896
UKB-b-8124	Onion	LDL-C	rs117193414	-0.0053647	0.0286141	0.851281
UKB-b-8124	Onion	LDL-C	rs11961853	-0.00790968	0.0269138	0.768843
UKB-b-8124	Onion	LDL-C	rs12464142	0.020059	0.0255441	0.432296
UKB-b-8124	Onion	LDL-C	rs144108770	0.00384547	0.0304005	0.899341
UKB-b-8124	Onion	LDL-C	rs146199307	-0.00701226	0.0276736	0.799966
UKB-b-8124	Onion	LDL-C	rs1467978	0.0144022	0.029111	0.620788
UKB-b-8124	Onion	LDL-C	rs188458079	0.0069055	0.0307043	0.822054
UKB-b-8124	Onion	LDL-C	rs4378921	0.0015445	0.0301162	0.959098
UKB-b-8124	Onion	LDL-C	rs6890703	0.00483349	0.0304888	0.874036
UKB-b-8124	Onion	LDL-C	rs7511986	0.00665516	0.0303471	0.826415
UKB-b-8124	Onion	LDL-C	rs783494	0.0120596	0.0293309	0.680957
UKB-b-8124	Onion	LDL-C	rs79181049	0.00495546	0.0303835	0.870442
UKB-b-8124	Onion	LDL-C	rs9640159	0.0124014	0.0292627	0.671714
UKB-b-8124	Onion	LDL-C	All	0.00519563	0.0280406	0.853002
UKB-b-8887	Berry	LDL-C	rs113544454	0.0155124	0.03489	0.656603
UKB-b-8887	Berry	LDL-C	rs12964409	0.008119	0.0338002	0.810171
UKB-b-8887	Berry	LDL-C	rs149701248	0.0240739	0.0340456	0.479501
UKB-b-8887	Berry	LDL-C	rs1498885	0.0191925	0.0350167	0.583626
UKB-b-8887	Berry	LDL-C	rs1806192	0.00777947	0.0336266	0.817044
UKB-b-8887	Berry	LDL-C	rs449233	0.0328929	0.030012	0.273083
UKB-b-8887	Berry	LDL-C	rs6064351	0.0197821	0.035183	0.573937
UKB-b-8887	Berry	LDL-C	rs696217	0.0153669	0.0349208	0.659901
UKB-b-8887	Berry	LDL-C	rs72665864	0.0254965	0.0333678	0.444805
UKB-b-8887	Berry	LDL-C	rs72791977	0.0162012	0.0349202	0.642684
UKB-b-8887	Berry	LDL-C	rs74512738	0.0165778	0.0353893	0.639469
UKB-b-8887	Berry	LDL-C	rs78192709	-0.00752901	0.0296445	0.799513
UKB-b-8887	Berry	LDL-C	All	0.0161168	0.0320295	0.614833
UKB-b-905	Cauliflower	LDL-C	rs115503647	0.0434526	0.0555556	0.434129
UKB-b-905	Cauliflower	LDL-C	rs117040088	0.038882	0.0559467	0.487066
UKB-b-905	Cauliflower	LDL-C	rs12549871	0.017595	0.0505426	0.727749
UKB-b-905	Cauliflower	LDL-C	rs144642750	0.0503833	0.0528357	0.340294
UKB-b-905	Cauliflower	LDL-C	rs149923272	0.0282779	0.0547658	0.605615
UKB-b-905	Cauliflower	LDL-C	rs17401217	0.0385335	0.0554297	0.486943
UKB-b-905	Cauliflower	LDL-C	rs17756840	0.0676903	0.0431029	0.116314
UKB-b-905	Cauliflower	LDL-C	rs328960	0.023191	0.0531101	0.662359
UKB-b-905	Cauliflower	LDL-C	rs55662076	0.0346634	0.0555351	0.532515
UKB-b-905	Cauliflower	LDL-C	rs62179283	0.0191485	0.0515509	0.710304
UKB-b-905	Cauliflower	LDL-C	rs74805957	0.0248992	0.0538095	0.643558
UKB-b-905	Cauliflower	LDL-C	rs79089855	0.0398532	0.0552431	0.470655
UKB-b-905	Cauliflower	LDL-C	rs848788	0.0544147	0.0515688	0.29134
UKB-b-905	Cauliflower	LDL-C	All	0.0370026	0.0509926	0.468055

## Sheet: Table S8
Supplementary Table 8 : sentivity test using the "leat-one-out" approach for the association analyses between spceific fruits/vegetables and the levels of triglyceride
id.exposure	Exposure	Outcome	SNP	b	se	p
UKB-b-10793	Pear	TG	rs111598442	0.0721235	0.0518839	0.1645
UKB-b-10793	Pear	TG	rs114476136	0.06951	0.0525469	0.185896
UKB-b-10793	Pear	TG	rs115587374	0.077612	0.0502648	0.122573
UKB-b-10793	Pear	TG	rs138721349	0.0629374	0.0532287	0.237048
UKB-b-10793	Pear	TG	rs141930514	0.0531995	0.0523279	0.309317
UKB-b-10793	Pear	TG	rs142073328	0.0519361	0.0522348	0.320086
UKB-b-10793	Pear	TG	rs1609494	0.0590856	0.0535127	0.269531
UKB-b-10793	Pear	TG	rs17484600	0.0726301	0.0524434	0.166076
UKB-b-10793	Pear	TG	rs1873849	0.0745996	0.0512871	0.145795
UKB-b-10793	Pear	TG	rs34798770	0.0375004	0.0461563	0.416525
UKB-b-10793	Pear	TG	rs4744	0.0792882	0.0500859	0.113412
UKB-b-10793	Pear	TG	rs4953674	0.0417901	0.0496749	0.400196
UKB-b-10793	Pear	TG	rs59427628	0.0439088	0.0494121	0.374205
UKB-b-10793	Pear	TG	rs6985457	0.0721575	0.0521645	0.166583
UKB-b-10793	Pear	TG	rs9512379	0.0583713	0.05353	0.275519
UKB-b-10793	Pear	TG	All	0.061787	0.0496717	0.213534
UKB-b-10932	Sweet pepper	TG	rs113397084	0.00854407	0.0423215	0.840007
UKB-b-10932	Sweet pepper	TG	rs1267469	0.0154203	0.0422893	0.715382
UKB-b-10932	Sweet pepper	TG	rs186726688	0.0189169	0.0410459	0.64489
UKB-b-10932	Sweet pepper	TG	rs28608590	0.0098262	0.0423857	0.816671
UKB-b-10932	Sweet pepper	TG	rs34710626	-0.00743202	0.0382999	0.846138
UKB-b-10932	Sweet pepper	TG	rs62188982	-0.0142639	0.0334377	0.669684
UKB-b-10932	Sweet pepper	TG	rs62286519	0.00946516	0.0424375	0.823506
UKB-b-10932	Sweet pepper	TG	rs77729859	-0.000615435	0.0413014	0.988111
UKB-b-10932	Sweet pepper	TG	rs78836938	0.0290545	0.0352332	0.40958
UKB-b-10932	Sweet pepper	TG	rs79955297	0.0185226	0.0410901	0.652147
UKB-b-10932	Sweet pepper	TG	rs7997705	0.00453879	0.0420449	0.914034
UKB-b-10932	Sweet pepper	TG	All	0.00832104	0.038392	0.828412
UKB-b-1164	Pineapple	TG	rs111799849	0.0065234	0.0700584	0.925813
UKB-b-1164	Pineapple	TG	rs114311510	-0.00451034	0.0722945	0.950254
UKB-b-1164	Pineapple	TG	rs116956726	-0.0255465	0.07004	0.715304
UKB-b-1164	Pineapple	TG	rs144823522	-0.0115957	0.0728419	0.87352
UKB-b-1164	Pineapple	TG	rs149078766	-0.00806933	0.0724272	0.911289
UKB-b-1164	Pineapple	TG	rs1701827	0.030798	0.0567961	0.587643
UKB-b-1164	Pineapple	TG	rs2454222	-0.0111225	0.0726704	0.878356
UKB-b-1164	Pineapple	TG	rs3096085	-0.0214833	0.0709332	0.761992
UKB-b-1164	Pineapple	TG	rs3917551	-0.0325871	0.0676288	0.629911
UKB-b-1164	Pineapple	TG	rs62007226	0.00400113	0.0709988	0.955059
UKB-b-1164	Pineapple	TG	rs62105556	-0.0104275	0.0724106	0.885497
UKB-b-1164	Pineapple	TG	rs72771953	-0.0104958	0.072501	0.884895
UKB-b-1164	Pineapple	TG	rs75055053	-0.0329487	0.0688717	0.63236
UKB-b-1164	Pineapple	TG	rs77093146	-0.0101423	0.0723649	0.888537
UKB-b-1164	Pineapple	TG	rs79253624	0.0193459	0.0650618	0.766202
UKB-b-1164	Pineapple	TG	rs79943840	-0.0255018	0.0708143	0.718755
UKB-b-1164	Pineapple	TG	All	-0.00893478	0.0677934	0.895147
UKB-b-12051	Grape	TG	rs10497191	0.0317097	0.0346184	0.359678
UKB-b-12051	Grape	TG	rs10915419	0.0606689	0.0465069	0.192058
UKB-b-12051	Grape	TG	rs139167288	0.0665855	0.0452002	0.140717
UKB-b-12051	Grape	TG	rs139190506	0.0722827	0.0441791	0.101812
UKB-b-12051	Grape	TG	rs140661104	0.0746664	0.0430047	0.0825215
UKB-b-12051	Grape	TG	rs185089240	0.0823648	0.0393666	0.0364163
UKB-b-12051	Grape	TG	rs62355507	0.0525557	0.0450705	0.243583
UKB-b-12051	Grape	TG	rs9320216	0.0505405	0.0436977	0.247438
UKB-b-12051	Grape	TG	All	0.0614553	0.0398227	0.122777
UKB-b-13520	Orange	TG	rs117741304	0.000995017	0.0469312	0.983085
UKB-b-13520	Orange	TG	rs1188537	-0.0018271	0.0460761	0.968369
UKB-b-13520	Orange	TG	rs12661263	-0.00971295	0.0429843	0.821229
UKB-b-13520	Orange	TG	rs2225962	0.0184996	0.048096	0.700506
UKB-b-13520	Orange	TG	rs2760994	-0.000504478	0.0468481	0.991408
UKB-b-13520	Orange	TG	rs4782961	0.0174015	0.0481561	0.717833
UKB-b-13520	Orange	TG	rs66957934	0.0399827	0.0435539	0.358616
UKB-b-13520	Orange	TG	rs72758819	0.028855	0.0438527	0.51054
UKB-b-13520	Orange	TG	All	0.0116481	0.0421511	0.782286
UKB-b-14145	Celery	TG	rs111573260	-0.0702381	0.0452564	0.120662
UKB-b-14145	Celery	TG	rs116191942	-0.0639249	0.0447699	0.153334
UKB-b-14145	Celery	TG	rs1168550	-0.0928699	0.0379624	0.0144304
UKB-b-14145	Celery	TG	rs117343799	-0.0596055	0.0437134	0.172708
UKB-b-14145	Celery	TG	rs12136373	-0.0584089	0.0437931	0.182287
UKB-b-14145	Celery	TG	rs12551354	-0.0709979	0.0453244	0.117246
UKB-b-14145	Celery	TG	rs139795526	-0.0764406	0.0448057	0.0879994
UKB-b-14145	Celery	TG	rs143043085	-0.0810668	0.0442002	0.066642
UKB-b-14145	Celery	TG	rs144837581	-0.0719036	0.0453384	0.112755
UKB-b-14145	Celery	TG	rs2173148	-0.0818726	0.0437094	0.061053
UKB-b-14145	Celery	TG	rs3110454	-0.0568028	0.0428193	0.184651
UKB-b-14145	Celery	TG	rs59063355	-0.0574818	0.0429331	0.180614
UKB-b-14145	Celery	TG	rs61990752	-0.0849103	0.0424398	0.0454222
UKB-b-14145	Celery	TG	rs72909401	-0.0652204	0.0449393	0.146697
UKB-b-14145	Celery	TG	rs73169197	-0.0709798	0.0455817	0.119424
UKB-b-14145	Celery	TG	rs79810016	-0.0790629	0.0449611	0.0786672
UKB-b-14145	Celery	TG	rs9409285	-0.059507	0.0438343	0.174608
UKB-b-14145	Celery	TG	All	-0.0706667	0.0426226	0.0973249
UKB-b-14182	Plum	TG	rs111701790	-0.0276356	0.0376667	0.463138
UKB-b-14182	Plum	TG	rs118089775	-0.00465075	0.0406823	0.908985
UKB-b-14182	Plum	TG	rs4747673	-0.0333152	0.0354031	0.346691
UKB-b-14182	Plum	TG	rs58510658	-0.00155724	0.0383916	0.967645
UKB-b-14182	Plum	TG	rs60122509	-0.00928806	0.0403688	0.818029
UKB-b-14182	Plum	TG	rs62187193	-0.012057	0.0410774	0.769126
UKB-b-14182	Plum	TG	rs71578258	-0.0138566	0.0405692	0.732687
UKB-b-14182	Plum	TG	rs7259991	-0.0322137	0.0352997	0.361465
UKB-b-14182	Plum	TG	rs73039061	0.000367085	0.0372504	0.992137
UKB-b-14182	Plum	TG	rs76261861	-0.0179412	0.0403473	0.65656
UKB-b-14182	Plum	TG	rs80030728	-0.00889388	0.0403405	0.825505
UKB-b-14182	Plum	TG	All	-0.0147501	0.0369328	0.689616
UKB-b-15601	Broccoli	TG	rs10982277	0.0402868	0.0352684	0.253333
UKB-b-15601	Broccoli	TG	rs113230204	0.0653364	0.0297712	0.0281912
UKB-b-15601	Broccoli	TG	rs11613757	0.0315889	0.0329843	0.338217
UKB-b-15601	Broccoli	TG	rs12002520	0.0370195	0.0345962	0.284599
UKB-b-15601	Broccoli	TG	rs150551823	0.038814	0.0346169	0.262185
UKB-b-15601	Broccoli	TG	rs2382312	0.0622838	0.0326579	0.0564999
UKB-b-15601	Broccoli	TG	rs56120169	0.0477721	0.0365818	0.191587
UKB-b-15601	Broccoli	TG	rs7540542	0.0595516	0.0346368	0.085557
UKB-b-15601	Broccoli	TG	All	0.0478669	0.0317576	0.131745
UKB-b-16710	Carrot	TG	rs116391685	0.0170778	0.0299468	0.568494
UKB-b-16710	Carrot	TG	rs11681135	0.0454097	0.0294335	0.122882
UKB-b-16710	Carrot	TG	rs16898247	0.0236191	0.0294712	0.422883
UKB-b-16710	Carrot	TG	rs28656094	0.0205295	0.0301553	0.496003
UKB-b-16710	Carrot	TG	rs4375234	0.03008	0.0294517	0.307097
UKB-b-16710	Carrot	TG	All	0.027481	0.026553	0.300693
UKB-b-17223	Garlic	TG	rs11600909	-0.0597825	0.0403311	0.138262
UKB-b-17223	Garlic	TG	rs138637793	-0.0595378	0.0401828	0.138427
UKB-b-17223	Garlic	TG	rs141575721	-0.0748505	0.0414178	0.0707303
UKB-b-17223	Garlic	TG	rs143374250	-0.051787	0.0370211	0.161858
UKB-b-17223	Garlic	TG	rs147518355	-0.0701559	0.0416089	0.0917808
UKB-b-17223	Garlic	TG	rs149467747	-0.0812296	0.0395498	0.0399897
UKB-b-17223	Garlic	TG	rs17640594	-0.0655875	0.0413587	0.11278
UKB-b-17223	Garlic	TG	rs2111374	-0.0763693	0.0409819	0.0623937
UKB-b-17223	Garlic	TG	rs2574953	-0.0714006	0.041568	0.0858543
UKB-b-17223	Garlic	TG	rs4584661	-0.0733684	0.0413525	0.0760268
UKB-b-17223	Garlic	TG	rs56269735	-0.0636712	0.0411244	0.12156
UKB-b-17223	Garlic	TG	rs56317696	-0.0866747	0.0378635	0.0220714
UKB-b-17223	Garlic	TG	rs60010968	-0.0698	0.0416194	0.0935224
UKB-b-17223	Garlic	TG	rs62081074	-0.0537798	0.0381956	0.159127
UKB-b-17223	Garlic	TG	rs6835673	-0.0791779	0.0404306	0.050187
UKB-b-17223	Garlic	TG	rs72780997	-0.081101	0.0398239	0.041701
UKB-b-17223	Garlic	TG	rs74679312	-0.061278	0.0411034	0.136007
UKB-b-17223	Garlic	TG	rs77374784	-0.0731955	0.0413429	0.0766523
UKB-b-17223	Garlic	TG	rs78818759	-0.0672646	0.0417002	0.106733
UKB-b-17223	Garlic	TG	All	-0.0694723	0.0393948	0.0778179
UKB-b-18007	Potatoes	TG	rs111760027	-0.0493946	0.0198817	0.0129759
UKB-b-18007	Potatoes	TG	rs117282450	-0.0456075	0.0203451	0.024981
UKB-b-18007	Potatoes	TG	rs12514848	-0.0490397	0.0198941	0.0136998
UKB-b-18007	Potatoes	TG	rs145471075	-0.0496506	0.0197606	0.0119842
UKB-b-18007	Potatoes	TG	rs1614617	-0.0441141	0.0197578	0.0255661
UKB-b-18007	Potatoes	TG	rs16841871	-0.0319387	0.0197843	0.106453
UKB-b-18007	Potatoes	TG	rs61911616	-0.03937	0.0197667	0.0463998
UKB-b-18007	Potatoes	TG	rs79385065	-0.0422689	0.0197512	0.032349
UKB-b-18007	Potatoes	TG	rs9962730	-0.0417715	0.019999	0.0367366
UKB-b-18007	Potatoes	TG	All	-0.0436643	0.0187429	0.0198248
UKB-b-18758	Grapefruit	TG	rs116982845	-0.0728952	0.110057	0.507752
UKB-b-18758	Grapefruit	TG	rs117297639	-0.089483	0.112133	0.424865
UKB-b-18758	Grapefruit	TG	rs117579717	-0.124594	0.10729	0.245525
UKB-b-18758	Grapefruit	TG	rs13027142	-0.0971057	0.11219	0.386741
UKB-b-18758	Grapefruit	TG	rs141702692	-0.170979	0.080042	0.03267
UKB-b-18758	Grapefruit	TG	rs149410520	-0.0940211	0.11218	0.40196
UKB-b-18758	Grapefruit	TG	rs150490131	-0.0821132	0.111401	0.461062
UKB-b-18758	Grapefruit	TG	rs17462840	-0.0608264	0.107476	0.571426
UKB-b-18758	Grapefruit	TG	rs28569399	-0.115294	0.110252	0.295683
UKB-b-18758	Grapefruit	TG	rs58148876	-0.0532132	0.103249	0.606284
UKB-b-18758	Grapefruit	TG	rs61919156	-0.0986662	0.11217	0.379068
UKB-b-18758	Grapefruit	TG	rs67996343	-0.0927225	0.112645	0.410428
UKB-b-18758	Grapefruit	TG	rs72861422	-0.0751712	0.110369	0.495814
UKB-b-18758	Grapefruit	TG	rs7293017	-0.111223	0.110719	0.315113
UKB-b-18758	Grapefruit	TG	rs74352714	-0.0722703	0.109777	0.510323
UKB-b-18758	Grapefruit	TG	rs75128811	-0.111397	0.110855	0.314952
UKB-b-18758	Grapefruit	TG	rs77584237	-0.0846512	0.11205	0.449963
UKB-b-18758	Grapefruit	TG	All	-0.0945099	0.105543	0.370542
UKB-b-19862	Melon	TG	rs116518349	0.0593623	0.0461344	0.19819
UKB-b-19862	Melon	TG	rs117641063	0.0631651	0.0463838	0.173264
UKB-b-19862	Melon	TG	rs139186326	0.0712827	0.0463359	0.123953
UKB-b-19862	Melon	TG	rs142872754	0.0534181	0.0464697	0.250339
UKB-b-19862	Melon	TG	rs148224585	0.0643335	0.0464039	0.165631
UKB-b-19862	Melon	TG	rs148470410	0.0706619	0.0463874	0.127684
UKB-b-19862	Melon	TG	rs1946579	0.0620391	0.0462625	0.179913
UKB-b-19862	Melon	TG	rs35725057	0.0696817	0.046265	0.132031
UKB-b-19862	Melon	TG	rs4053618	0.0566415	0.0463329	0.221522
UKB-b-19862	Melon	TG	rs4676860	0.0791744	0.0463725	0.0877562
UKB-b-19862	Melon	TG	rs547568473	0.0633932	0.0462512	0.170491
UKB-b-19862	Melon	TG	rs62019153	0.078816	0.046461	0.0898118
UKB-b-19862	Melon	TG	rs72693501	0.0580429	0.0462875	0.209854
UKB-b-19862	Melon	TG	rs72736578	0.060896	0.0466672	0.191927
UKB-b-19862	Melon	TG	rs73212411	0.0524013	0.0461952	0.256649
UKB-b-19862	Melon	TG	rs75040752	0.0583111	0.046418	0.209037
UKB-b-19862	Melon	TG	rs79072120	0.0731023	0.046331	0.114605
UKB-b-19862	Melon	TG	rs79508714	0.0762653	0.0462718	0.099311
UKB-b-19862	Melon	TG	All	0.0650513	0.0450399	0.148654
UKB-b-2221	Cherry	TG	rs118161273	-0.0429103	0.0631241	0.496646
UKB-b-2221	Cherry	TG	rs12601020	-0.0359603	0.0626765	0.56614
UKB-b-2221	Cherry	TG	rs12784730	-0.0410337	0.0626927	0.512776
UKB-b-2221	Cherry	TG	rs138087021	-0.0595096	0.0583587	0.307861
UKB-b-2221	Cherry	TG	rs139337488	-0.0447883	0.0626237	0.474487
UKB-b-2221	Cherry	TG	rs149357475	-0.0303294	0.0621676	0.625646
UKB-b-2221	Cherry	TG	rs16897428	-0.0451606	0.0631486	0.474518
UKB-b-2221	Cherry	TG	rs2773155	-0.00854431	0.052271	0.870155
UKB-b-2221	Cherry	TG	rs4488206	-0.0693691	0.0532376	0.192571
UKB-b-2221	Cherry	TG	rs55895617	-0.0381686	0.062852	0.543667
UKB-b-2221	Cherry	TG	rs61757194	-0.037341	0.0635482	0.5568
UKB-b-2221	Cherry	TG	rs6676180	-0.0215375	0.0603827	0.721329
UKB-b-2221	Cherry	TG	rs7039790	-0.0477366	0.0619882	0.441245
UKB-b-2221	Cherry	TG	rs72671686	-0.0347082	0.0626937	0.579842
UKB-b-2221	Cherry	TG	rs72839391	-0.0335126	0.0630334	0.594959
UKB-b-2221	Cherry	TG	rs74465951	-0.042133	0.0627948	0.502244
UKB-b-2221	Cherry	TG	rs78163226	-0.029132	0.0614043	0.635194
UKB-b-2221	Cherry	TG	rs9572347	-0.0590027	0.0586672	0.314551
UKB-b-2221	Cherry	TG	All	-0.0400857	0.0593256	0.499237
UKB-b-2299	Green bean	TG	rs10856981	-0.00507572	0.0212863	0.811532
UKB-b-2299	Green bean	TG	rs11485443	-0.00882162	0.0212134	0.677519
UKB-b-2299	Green bean	TG	rs115038961	0.00651841	0.0211423	0.757846
UKB-b-2299	Green bean	TG	rs1153592	0.00560686	0.0212084	0.791495
UKB-b-2299	Green bean	TG	rs115617710	-0.0130813	0.0211836	0.536893
UKB-b-2299	Green bean	TG	rs117462537	-0.00146847	0.0212167	0.94482
UKB-b-2299	Green bean	TG	rs13002529	-0.000259262	0.0211558	0.990222
UKB-b-2299	Green bean	TG	rs139682232	-0.00506849	0.0212366	0.811363
UKB-b-2299	Green bean	TG	rs146548702	0.000164263	0.0211818	0.993813
UKB-b-2299	Green bean	TG	rs149262767	0.00394258	0.0212014	0.852477
UKB-b-2299	Green bean	TG	rs17068900	-0.00120507	0.0211676	0.954601
UKB-b-2299	Green bean	TG	rs182013468	-0.00315292	0.0212542	0.882072
UKB-b-2299	Green bean	TG	rs7047957	0.00288237	0.0211568	0.891633
UKB-b-2299	Green bean	TG	rs73790412	-0.00183906	0.0212381	0.930995
UKB-b-2299	Green bean	TG	rs75384405	-0.00123652	0.0213975	0.953917
UKB-b-2299	Green bean	TG	rs796032	-0.00186354	0.0212335	0.930064
UKB-b-2299	Green bean	TG	rs79842475	-0.000626981	0.0211537	0.976355
UKB-b-2299	Green bean	TG	rs9899110	0.000214286	0.0211747	0.991926
UKB-b-2299	Green bean	TG	All	-0.00134759	0.0206134	0.947876
UKB-b-2867	Lettuce	TG	rs117121492	-0.00587375	0.0248534	0.813172
UKB-b-2867	Lettuce	TG	rs1351615	-0.0143808	0.0276834	0.60343
UKB-b-2867	Lettuce	TG	rs140432390	-0.0212273	0.0278818	0.446459
UKB-b-2867	Lettuce	TG	rs150258910	-0.0157934	0.0278509	0.570666
UKB-b-2867	Lettuce	TG	rs4274598	-0.0264741	0.0269352	0.325666
UKB-b-2867	Lettuce	TG	rs4689507	-0.0344558	0.024119	0.153126
UKB-b-2867	Lettuce	TG	rs4794701	-0.0260594	0.0269193	0.333017
UKB-b-2867	Lettuce	TG	rs56169733	-0.02271	0.0277295	0.412795
UKB-b-2867	Lettuce	TG	rs56180092	-0.00503702	0.0233173	0.828972
UKB-b-2867	Lettuce	TG	rs783448	-0.020619	0.0279296	0.460363
UKB-b-2867	Lettuce	TG	rs78486026	-0.0189378	0.0281905	0.501723
UKB-b-2867	Lettuce	TG	rs8123963	-0.0148394	0.0277483	0.592797
UKB-b-2867	Lettuce	TG	All	-0.0188417	0.0256859	0.463226
UKB-b-2975	Cabbage/Kale	TG	rs10962528	-0.00400636	0.0258478	0.876823
UKB-b-2975	Cabbage/Kale	TG	rs116816200	-0.00758335	0.0262456	0.772629
UKB-b-2975	Cabbage/Kale	TG	rs117299129	-0.00788666	0.026147	0.762936
UKB-b-2975	Cabbage/Kale	TG	rs117630679	0.000149638	0.024681	0.995163
UKB-b-2975	Cabbage/Kale	TG	rs118053517	-0.0101562	0.026149	0.697721
UKB-b-2975	Cabbage/Kale	TG	rs118191814	-0.0128994	0.0256429	0.614937
UKB-b-2975	Cabbage/Kale	TG	rs12216003	-0.0033444	0.0255907	0.896022
UKB-b-2975	Cabbage/Kale	TG	rs138929729	-0.00274183	0.0254961	0.914361
UKB-b-2975	Cabbage/Kale	TG	rs148641529	-0.00904199	0.0262218	0.730224
UKB-b-2975	Cabbage/Kale	TG	rs150358228	-0.0100181	0.026099	0.701088
UKB-b-2975	Cabbage/Kale	TG	rs192403427	-0.0229542	0.0220508	0.29789
UKB-b-2975	Cabbage/Kale	TG	rs2314759	-0.0117161	0.0259944	0.652192
UKB-b-2975	Cabbage/Kale	TG	rs282406	-0.0077856	0.0262905	0.767125
UKB-b-2975	Cabbage/Kale	TG	rs4676603	-0.00630657	0.0260877	0.808978
UKB-b-2975	Cabbage/Kale	TG	rs4884742	-0.0157957	0.0248318	0.524707
UKB-b-2975	Cabbage/Kale	TG	rs617579	0.00186667	0.0238942	0.937731
UKB-b-2975	Cabbage/Kale	TG	rs62278488	-0.0108028	0.0260084	0.677881
UKB-b-2975	Cabbage/Kale	TG	rs72652073	-0.00264692	0.0254381	0.917127
UKB-b-2975	Cabbage/Kale	TG	rs758166	-0.00659106	0.0260919	0.80057
UKB-b-2975	Cabbage/Kale	TG	rs79273432	-0.014215	0.0255033	0.577269
UKB-b-2975	Cabbage/Kale	TG	All	-0.00822226	0.0248462	0.7407
UKB-b-4070	Apple	TG	rs111964094	-0.0275073	0.0213859	0.19836
UKB-b-4070	Apple	TG	rs116587918	-0.0136408	0.0198186	0.491273
UKB-b-4070	Apple	TG	rs12127789	-0.0300535	0.0210435	0.153247
UKB-b-4070	Apple	TG	rs12948969	-0.0199459	0.0216038	0.355871
UKB-b-4070	Apple	TG	rs1347300	-0.022019	0.0219081	0.314865
UKB-b-4070	Apple	TG	rs1401190	-0.0195105	0.0217665	0.370065
UKB-b-4070	Apple	TG	rs17767097	-0.0200842	0.0215731	0.351862
UKB-b-4070	Apple	TG	rs2030733	-0.0322269	0.0202089	0.110782
UKB-b-4070	Apple	TG	rs28373108	-0.0193975	0.0216127	0.369449
UKB-b-4070	Apple	TG	rs2963826	-0.0167552	0.0206816	0.417853
UKB-b-4070	Apple	TG	rs38618	-0.027898	0.0213042	0.190362
UKB-b-4070	Apple	TG	rs57320778	-0.0284637	0.0212146	0.179691
UKB-b-4070	Apple	TG	rs61926112	-0.0194038	0.0215076	0.36696
UKB-b-4070	Apple	TG	rs62354196	-0.0276627	0.0214839	0.197884
UKB-b-4070	Apple	TG	rs7195117	-0.0209826	0.0217691	0.335112
UKB-b-4070	Apple	TG	rs7853153	-0.0202466	0.0217166	0.351176
UKB-b-4070	Apple	TG	rs7902193	-0.0298667	0.0207562	0.15017
UKB-b-4070	Apple	TG	All	-0.02327	0.0206317	0.259372
UKB-b-5362	Banana	TG	rs1010086	0.0173301	0.0216207	0.422814
UKB-b-5362	Banana	TG	rs111386164	0.00391547	0.0241358	0.871127
UKB-b-5362	Banana	TG	rs116313346	0.0125997	0.0237178	0.595257
UKB-b-5362	Banana	TG	rs11725846	0.00117022	0.0232569	0.95987
UKB-b-5362	Banana	TG	rs12144594	-0.00177919	0.0224319	0.936782
UKB-b-5362	Banana	TG	rs13112832	0.00352	0.0240043	0.883416
UKB-b-5362	Banana	TG	rs4926303	0.0122238	0.0237536	0.606827
UKB-b-5362	Banana	TG	rs6566594	-0.00530029	0.0202602	0.793622
UKB-b-5362	Banana	TG	rs693739	0.012009	0.0238816	0.615066
UKB-b-5362	Banana	TG	rs73164291	0.00662782	0.0246718	0.788207
UKB-b-5362	Banana	TG	rs7428779	0.00963686	0.0243754	0.692583
UKB-b-5362	Banana	TG	rs75999182	0.0121052	0.0239015	0.612531
UKB-b-5362	Banana	TG	rs76722032	0.010417	0.023987	0.664089
UKB-b-5362	Banana	TG	rs79265768	0.00429977	0.0242258	0.859126
UKB-b-5362	Banana	TG	rs9830802	0.0101898	0.0240796	0.672172
UKB-b-5362	Banana	TG	All	0.00726652	0.0227132	0.749025
UKB-b-588	Cucumber	TG	rs117632321	-0.00939056	0.028829	0.744626
UKB-b-588	Cucumber	TG	rs140812249	0.0132293	0.0262705	0.614558
UKB-b-588	Cucumber	TG	rs146884789	-0.001253	0.0303332	0.967051
UKB-b-588	Cucumber	TG	rs148590142	0.00441766	0.0300441	0.883101
UKB-b-588	Cucumber	TG	rs150081540	-0.00887444	0.0290803	0.760237
UKB-b-588	Cucumber	TG	rs183032803	-0.00505093	0.0300688	0.8666
UKB-b-588	Cucumber	TG	rs2232354	-0.0129109	0.0270784	0.633507
UKB-b-588	Cucumber	TG	rs28567375	0.0085758	0.0286633	0.764794
UKB-b-588	Cucumber	TG	rs35040843	-0.00557444	0.0299724	0.852456
UKB-b-588	Cucumber	TG	rs4254639	0.0067092	0.0295257	0.820243
UKB-b-588	Cucumber	TG	rs4343301	-0.00128571	0.0303421	0.966201
UKB-b-588	Cucumber	TG	rs7328844	-0.00479416	0.0301018	0.87346
UKB-b-588	Cucumber	TG	rs76515994	0.0100466	0.0281695	0.721356
UKB-b-588	Cucumber	TG	rs77781525	-0.000714647	0.0303817	0.981234
UKB-b-588	Cucumber	TG	rs78250650	0.00203403	0.0302341	0.946362
UKB-b-588	Cucumber	TG	rs79041188	-0.00187232	0.0303634	0.950831
UKB-b-588	Cucumber	TG	rs9289020	-0.00116754	0.0304593	0.969424
UKB-b-588	Cucumber	TG	All	-0.000459024	0.0285492	0.987172
UKB-b-6154	Peach/Nectarine	TG	rs111855924	0.0233398	0.0394185	0.553782
UKB-b-6154	Peach/Nectarine	TG	rs145003189	0.0324824	0.0372316	0.382968
UKB-b-6154	Peach/Nectarine	TG	rs149599449	0.0151668	0.0395362	0.701261
UKB-b-6154	Peach/Nectarine	TG	rs184625579	0.00367359	0.0361248	0.919001
UKB-b-6154	Peach/Nectarine	TG	rs1917035	0.0142301	0.0392707	0.717083
UKB-b-6154	Peach/Nectarine	TG	rs28542413	0.0187391	0.039887	0.638494
UKB-b-6154	Peach/Nectarine	TG	rs2943329	0.0106235	0.0386353	0.78334
UKB-b-6154	Peach/Nectarine	TG	rs55696118	0.0300172	0.0377749	0.426827
UKB-b-6154	Peach/Nectarine	TG	rs62140616	0.0242635	0.0396465	0.540541
UKB-b-6154	Peach/Nectarine	TG	rs6727287	0.0180456	0.0396892	0.649345
UKB-b-6154	Peach/Nectarine	TG	rs67873970	0.0193123	0.0397802	0.62734
UKB-b-6154	Peach/Nectarine	TG	rs7006940	0.00460579	0.0365165	0.89963
UKB-b-6154	Peach/Nectarine	TG	rs7032259	0.0216279	0.039499	0.583997
UKB-b-6154	Peach/Nectarine	TG	rs73013804	0.0381302	0.0333525	0.252936
UKB-b-6154	Peach/Nectarine	TG	rs74506265	0.0151385	0.0394114	0.700893
UKB-b-6154	Peach/Nectarine	TG	rs75548124	0.0171264	0.0394931	0.664538
UKB-b-6154	Peach/Nectarine	TG	rs78476393	0.0201367	0.0397351	0.612313
UKB-b-6154	Peach/Nectarine	TG	rs78907083	0.00669653	0.0376563	0.858854
UKB-b-6154	Peach/Nectarine	TG	All	0.0185004	0.037429	0.621109
UKB-b-6218	Mango	TG	rs1051412	-0.0936048	0.0677779	0.167263
UKB-b-6218	Mango	TG	rs10976627	-0.0837108	0.0680973	0.218966
UKB-b-6218	Mango	TG	rs11223956	-0.0737283	0.065705	0.261816
UKB-b-6218	Mango	TG	rs11595945	-0.0910041	0.0676462	0.17853
UKB-b-6218	Mango	TG	rs11623618	-0.0874568	0.0677625	0.196829
UKB-b-6218	Mango	TG	rs11710157	-0.0724042	0.0656365	0.26998
UKB-b-6218	Mango	TG	rs117322135	-0.0770288	0.0665971	0.247419
UKB-b-6218	Mango	TG	rs117770183	-0.0930828	0.067942	0.170676
UKB-b-6218	Mango	TG	rs13296704	-0.0916189	0.068108	0.17856
UKB-b-6218	Mango	TG	rs141346780	-0.101061	0.0662324	0.127046
UKB-b-6218	Mango	TG	rs143611250	-0.0763446	0.0662253	0.248992
UKB-b-6218	Mango	TG	rs144431141	-0.0849851	0.0675522	0.208368
UKB-b-6218	Mango	TG	rs145866231	-0.097895	0.0673151	0.145868
UKB-b-6218	Mango	TG	rs149223822	-0.0994561	0.0667203	0.136056
UKB-b-6218	Mango	TG	rs17837122	-0.116675	0.060289	0.0529579
UKB-b-6218	Mango	TG	rs2293122	-0.099277	0.0668283	0.137398
UKB-b-6218	Mango	TG	rs2316231	-0.10026	0.0670668	0.134932
UKB-b-6218	Mango	TG	rs4888184	-0.083378	0.0675088	0.216805
UKB-b-6218	Mango	TG	rs530565	-0.0828937	0.067365	0.218504
UKB-b-6218	Mango	TG	rs58174879	-0.0913778	0.0675766	0.176308
UKB-b-6218	Mango	TG	rs72662496	-0.0819783	0.0673893	0.223799
UKB-b-6218	Mango	TG	rs76723741	-0.0913886	0.0677795	0.177554
UKB-b-6218	Mango	TG	rs77258559	-0.0573061	0.0587612	0.329443
UKB-b-6218	Mango	TG	rs78673059	-0.0827834	0.0676299	0.220928
UKB-b-6218	Mango	TG	rs8009412	-0.0868888	0.0677588	0.199729
UKB-b-6218	Mango	TG	rs838905	-0.0890661	0.067728	0.188491
UKB-b-6218	Mango	TG	rs912525	-0.116993	0.0612422	0.0560903
UKB-b-6218	Mango	TG	All	-0.0890255	0.0652471	0.172431
UKB-b-730	Tomato	TG	rs114826856	-0.0164917	0.029518	0.576366
UKB-b-730	Tomato	TG	rs117498265	-0.0138197	0.0295253	0.63974
UKB-b-730	Tomato	TG	rs12607299	-0.0423987	0.0230701	0.0660898
UKB-b-730	Tomato	TG	rs2281147	-0.0222373	0.0312606	0.476867
UKB-b-730	Tomato	TG	rs2367001	-0.0210642	0.0311354	0.498701
UKB-b-730	Tomato	TG	rs76800056	-0.0167382	0.0296372	0.57223
UKB-b-730	Tomato	TG	rs7718343	-0.0287264	0.0312103	0.357357
UKB-b-730	Tomato	TG	rs9953073	-0.0401632	0.0270193	0.137156
UKB-b-730	Tomato	TG	All	-0.0252328	0.0272687	0.354789
UKB-b-7420	Courgette	TG	rs114359626	0.0260564	0.0330299	0.430187
UKB-b-7420	Courgette	TG	rs114874934	0.0189098	0.0328061	0.564338
UKB-b-7420	Courgette	TG	rs11683704	0.0429707	0.0285117	0.131779
UKB-b-7420	Courgette	TG	rs116875006	0.0243252	0.0330912	0.462281
UKB-b-7420	Courgette	TG	rs12224049	0.0197246	0.033004	0.550078
UKB-b-7420	Courgette	TG	rs1287075	0.0267898	0.0329183	0.415744
UKB-b-7420	Courgette	TG	rs142612411	0.0102645	0.0305757	0.737092
UKB-b-7420	Courgette	TG	rs17577288	0.0274322	0.0328306	0.403398
UKB-b-7420	Courgette	TG	rs181239607	0.0259465	0.0330686	0.432672
UKB-b-7420	Courgette	TG	rs184911203	0.0124516	0.0306402	0.684463
UKB-b-7420	Courgette	TG	rs2279893	0.0242826	0.0330981	0.463158
UKB-b-7420	Courgette	TG	rs62432357	0.0206046	0.0331453	0.534176
UKB-b-7420	Courgette	TG	rs6859913	0.0411441	0.0287565	0.152494
UKB-b-7420	Courgette	TG	rs6877827	0.0168946	0.0324913	0.603083
UKB-b-7420	Courgette	TG	rs72734891	0.0212176	0.0330351	0.520696
UKB-b-7420	Courgette	TG	rs77132876	0.0242949	0.0331101	0.463095
UKB-b-7420	Courgette	TG	rs77575696	0.0197146	0.0329901	0.550112
UKB-b-7420	Courgette	TG	rs77959176	0.0160077	0.0321086	0.618096
UKB-b-7420	Courgette	TG	rs79357024	0.0260969	0.0332265	0.432206
UKB-b-7420	Courgette	TG	rs7969412	0.0198699	0.0329144	0.546053
UKB-b-7420	Courgette	TG	All	0.0232137	0.0314932	0.46106
UKB-b-812	Spinach	TG	rs111686396	0.0454894	0.0579822	0.432723
UKB-b-812	Spinach	TG	rs117367361	0.0317553	0.0624693	0.611219
UKB-b-812	Spinach	TG	rs12423474	0.0255552	0.0625432	0.682833
UKB-b-812	Spinach	TG	rs12529199	0.0232385	0.0625959	0.710454
UKB-b-812	Spinach	TG	rs1774075	0.0237703	0.0630275	0.706068
UKB-b-812	Spinach	TG	rs184384547	0.00856434	0.0592517	0.885073
UKB-b-812	Spinach	TG	rs184423582	0.0283443	0.0626952	0.651199
UKB-b-812	Spinach	TG	rs191235830	0.0497246	0.057362	0.386021
UKB-b-812	Spinach	TG	rs4748951	0.0504707	0.0575154	0.380206
UKB-b-812	Spinach	TG	rs6850702	0.00204064	0.0568967	0.971389
UKB-b-812	Spinach	TG	rs72741427	0.0313925	0.0621936	0.613731
UKB-b-812	Spinach	TG	rs76334742	0.0183151	0.0618325	0.767073
UKB-b-812	Spinach	TG	rs78501414	-0.00393941	0.0519833	0.939592
UKB-b-812	Spinach	TG	All	0.0256958	0.0575914	0.655472
UKB-b-8124	Onion	TG	rs117193414	0.0273125	0.0233107	0.241328
UKB-b-8124	Onion	TG	rs12464142	0.0190427	0.0231527	0.410803
UKB-b-8124	Onion	TG	rs144108770	0.026616	0.0231651	0.250569
UKB-b-8124	Onion	TG	rs146199307	0.0250953	0.0232593	0.280615
UKB-b-8124	Onion	TG	rs1467978	0.0321774	0.02332	0.167642
UKB-b-8124	Onion	TG	rs188458079	0.0178236	0.0234347	0.446916
UKB-b-8124	Onion	TG	rs4378921	0.0291762	0.0231257	0.20708
UKB-b-8124	Onion	TG	rs6890703	0.0256087	0.0232046	0.269765
UKB-b-8124	Onion	TG	rs7511986	0.0260208	0.0231208	0.260409
UKB-b-8124	Onion	TG	rs783494	0.028838	0.023098	0.211846
UKB-b-8124	Onion	TG	rs79181049	0.0375101	0.0231179	0.104685
UKB-b-8124	Onion	TG	rs9640159	0.0252854	0.0231154	0.274007
UKB-b-8124	Onion	TG	All	0.0267246	0.0222137	0.228948
UKB-b-8887	Berry	TG	rs113544454	-0.0579765	0.0280131	0.0384879
UKB-b-8887	Berry	TG	rs12964409	-0.0663539	0.0300639	0.0273076
UKB-b-8887	Berry	TG	rs149701248	-0.0729902	0.0311782	0.0192288
UKB-b-8887	Berry	TG	rs1498885	-0.0674533	0.0306038	0.0275185
UKB-b-8887	Berry	TG	rs1806192	-0.0714138	0.0309592	0.021071
UKB-b-8887	Berry	TG	rs449233	-0.0621577	0.0287536	0.0306381
UKB-b-8887	Berry	TG	rs6064351	-0.0828979	0.0298471	0.00547922
UKB-b-8887	Berry	TG	rs696217	-0.0831723	0.028813	0.00389402
UKB-b-8887	Berry	TG	rs72665864	-0.0757243	0.0309595	0.0144487
UKB-b-8887	Berry	TG	rs72791977	-0.0711689	0.0309068	0.0212959
UKB-b-8887	Berry	TG	rs74512738	-0.083177	0.0297892	0.00523531
UKB-b-8887	Berry	TG	rs78192709	-0.0848505	0.0286869	0.00309826
UKB-b-8887	Berry	TG	All	-0.0732379	0.0284345	0.0100045
UKB-b-905	Cauliflower	TG	rs115503647	0.0306124	0.0406923	0.451876
UKB-b-905	Cauliflower	TG	rs117040088	0.0348089	0.0396191	0.379625
UKB-b-905	Cauliflower	TG	rs144642750	0.0153898	0.0401094	0.701204
UKB-b-905	Cauliflower	TG	rs149923272	0.0257814	0.0410781	0.530254
UKB-b-905	Cauliflower	TG	rs17401217	0.0294091	0.0404412	0.467098
UKB-b-905	Cauliflower	TG	rs17756840	0.023489	0.0410137	0.566841
UKB-b-905	Cauliflower	TG	rs328960	0.0359968	0.0379663	0.343066
UKB-b-905	Cauliflower	TG	rs55662076	-0.00563495	0.0301047	0.851521
UKB-b-905	Cauliflower	TG	rs62179283	0.0177143	0.0407505	0.663779
UKB-b-905	Cauliflower	TG	rs74805957	0.00736297	0.0377617	0.845405
UKB-b-905	Cauliflower	TG	rs79089855	0.0291246	0.0403623	0.470554
UKB-b-905	Cauliflower	TG	rs848788	0.0223036	0.0410099	0.586538
UKB-b-905	Cauliflower	TG	All	0.0221699	0.0375947	0.555387

## Sheet: Table S9
Supplementary Table 9: information of the instrumental variants for assessing the assocation between spceific fruits/vegetables and the levels of C-reactive protein
id.exposure	Exposure	Outcome	SNP	effect_allele.exposure	other_allele.exposure	effect_allele.outcome	other_allele.outcome	beta.exposure	se.exposure	pval.exposure	beta.outcome	se.outcome	pval.outcome	F
UKB-b-10793	Pear	CRP	rs114476136	T	C	T	C	0.0745737	0.016227	4.30002e-06	0.0076	0.0092	0.4069	21.12
UKB-b-10793	Pear	CRP	rs115587374	C	T	C	T	-0.0517683	0.011237	4.09996e-06	0.0058	0.0073	0.4288	21.224
UKB-b-10793	Pear	CRP	rs116740634	T	C	T	C	-0.0370878	0.00787596	2.5e-06	0.0005	0.0051	0.9218	22.1746
UKB-b-10793	Pear	CRP	rs138721349	T	C	T	C	0.0550328	0.0119809	4.39997e-06	0.011	0.0077	0.1551	21.0991
UKB-b-10793	Pear	CRP	rs141930514	G	C	G	C	0.0294657	0.00645106	4.90004e-06	0.0061	0.0037	0.09606	20.8627
UKB-b-10793	Pear	CRP	rs142073328	A	G	A	G	0.0768547	0.0163075	2.39999e-06	0.004	0.0096	0.676	22.2109
UKB-b-10793	Pear	CRP	rs1609494	C	T	C	T	-0.0205313	0.0040607	4.30002e-07	0.0004	0.0023	0.8644	25.5641
UKB-b-10793	Pear	CRP	rs17484600	T	A	T	A	-0.0194414	0.00386985	5.1e-07	-0.0038	0.0022	0.08979	25.2387
UKB-b-10793	Pear	CRP	rs1873849	T	C	T	C	0.048135	0.0104557	4.20001e-06	0.0038	0.006	0.527	21.1941
UKB-b-10793	Pear	CRP	rs34798770	A	G	A	G	0.0169624	0.0036269	2.90001e-06	0.0014	0.002	0.4917	21.8728
UKB-b-10793	Pear	CRP	rs4744	A	G	A	G	0.0205905	0.00424946	1.29999e-06	-0.0022	0.0024	0.3679	23.4783
UKB-b-10793	Pear	CRP	rs4953674	T	C	T	C	0.0210469	0.00414403	3.79997e-07	0.0037	0.0023	0.1141	25.7947
UKB-b-10793	Pear	CRP	rs59427628	A	G	A	G	-0.0558034	0.0120995	4e-06	-0.0189	0.0068	0.005594	21.2709
UKB-b-10793	Pear	CRP	rs6985457	T	G	T	G	0.0571308	0.0121865	2.80001e-06	-0.0086	0.0069	0.2142	21.9777
UKB-b-10793	Pear	CRP	rs9512379	T	C	T	C	0.0186516	0.00364197	2.99999e-07	-0.0016	0.0021	0.4543	26.2277
UKB-b-10932	Sweet pepper	CRP	rs113397084	G	T	G	T	0.0258617	0.00562638	4.30002e-06	-0.0004	0.0025	0.8751	21.1279
UKB-b-10932	Sweet pepper	CRP	rs1267469	C	T	C	T	-0.0306209	0.0059081	2.19999e-07	0.0009	0.0029	0.7522	26.8621
UKB-b-10932	Sweet pepper	CRP	rs186726688	A	T	A	T	-0.102267	0.021482	1.89998e-06	0.0045	0.0098	0.6452	22.6632
UKB-b-10932	Sweet pepper	CRP	rs28608590	T	C	T	C	-0.0215469	0.00458167	2.59998e-06	0.0029	0.002	0.1544	22.1168
UKB-b-10932	Sweet pepper	CRP	rs34710626	A	G	A	G	0.0339684	0.00739287	4.30002e-06	0.004	0.0034	0.2338	21.1117
UKB-b-10932	Sweet pepper	CRP	rs62188982	T	G	T	G	-0.0746526	0.0161052	3.59998e-06	-0.0078	0.0085	0.356	21.4861
UKB-b-10932	Sweet pepper	CRP	rs62286519	A	G	A	G	0.0301797	0.00636274	2.1e-06	0.0045	0.003	0.1275	22.4979
UKB-b-10932	Sweet pepper	CRP	rs77729859	T	C	T	C	0.0420403	0.00881363	1.79999e-06	0.0032	0.0043	0.4543	22.7521
UKB-b-10932	Sweet pepper	CRP	rs78836938	T	C	T	C	0.0889291	0.0192203	3.69999e-06	-0.0099	0.0092	0.28	21.4076
UKB-b-10932	Sweet pepper	CRP	rs79955297	G	T	G	T	0.0665204	0.0138035	1.40001e-06	-0.0035	0.0071	0.6234	23.2237
UKB-b-1164	Pineapple	CRP	rs111799849	C	G	C	G	0.0362565	0.00787445	4.09996e-06	-0.0012	0.0076	0.8751	21.1998
UKB-b-1164	Pineapple	CRP	rs114311510	T	C	T	C	0.0289142	0.00593093	1.09999e-06	-0.0028	0.0061	0.6467	23.7671
UKB-b-1164	Pineapple	CRP	rs116956726	T	C	T	C	0.04478	0.00943084	2.1e-06	-0.0103	0.0106	0.3307	22.5459
UKB-b-1164	Pineapple	CRP	rs144823522	A	G	A	G	0.0279856	0.00532174	1.5e-07	-0.0118	0.0053	0.02583	27.6543
UKB-b-1164	Pineapple	CRP	rs149078766	C	T	C	T	0.037263	0.00768411	1.2e-06	-0.011	0.0075	0.1443	23.5163
UKB-b-1164	Pineapple	CRP	rs1701827	G	A	G	A	0.0108785	0.00234955	3.69999e-06	-0.0057	0.0023	0.01493	21.4372
UKB-b-1164	Pineapple	CRP	rs2454222	A	G	A	G	0.0105516	0.00208018	3.89996e-07	0.0035	0.002	0.08565	25.7297
UKB-b-1164	Pineapple	CRP	rs3096085	A	G	A	G	-0.0252268	0.00539418	2.90001e-06	-0.0066	0.0053	0.2125	21.8712
UKB-b-1164	Pineapple	CRP	rs3917551	A	G	A	G	0.0215573	0.00448966	1.6e-06	0.0085	0.0045	0.05777	23.0548
UKB-b-1164	Pineapple	CRP	rs62007226	G	C	G	C	0.0128779	0.00269292	1.7e-06	-0.0022	0.0026	0.4059	22.8688
UKB-b-1164	Pineapple	CRP	rs62105556	G	T	G	T	0.0224655	0.00473599	2.1e-06	-0.0077	0.0047	0.1002	22.5015
UKB-b-1164	Pineapple	CRP	rs72771953	A	C	A	C	0.0215321	0.0043525	7.49998e-07	-0.0108	0.0043	0.01155	24.4735
UKB-b-1164	Pineapple	CRP	rs75055053	T	C	T	C	0.0339083	0.00654092	2.19999e-07	0.0023	0.0072	0.7504	26.8741
UKB-b-1164	Pineapple	CRP	rs77093146	A	G	A	G	0.0270307	0.00564908	1.7e-06	-0.0026	0.0063	0.6804	22.896
UKB-b-1164	Pineapple	CRP	rs79253624	A	C	A	C	0.0341919	0.0074643	4.60002e-06	0.0003	0.0076	0.9687	20.983
UKB-b-1164	Pineapple	CRP	rs79943840	G	A	G	A	0.0367295	0.00712736	2.59998e-07	0.0021	0.0071	0.7683	26.5566
UKB-b-12051	Grape	CRP	rs10497191	C	T	C	T	0.033169	0.00670547	7.59994e-07	-0.0019	0.0031	0.5339	24.4684
UKB-b-12051	Grape	CRP	rs10915419	T	G	T	G	0.073165	0.0142872	2.99999e-07	0.0062	0.0071	0.3843	26.2248
UKB-b-12051	Grape	CRP	rs117720571	A	G	A	G	0.051447	0.0108626	2.19999e-06	-0.0099	0.0056	0.07707	22.4312
UKB-b-12051	Grape	CRP	rs139167288	A	G	A	G	-0.138425	0.0298557	3.50002e-06	0	0.0759	1	21.4968
UKB-b-12051	Grape	CRP	rs139190506	G	A	G	A	0.0777545	0.0164449	2.30001e-06	0.0068	0.0083	0.4154	22.3557
UKB-b-12051	Grape	CRP	rs140661104	C	G	C	G	0.0940598	0.0196968	1.79999e-06	-0.0019	0.0103	0.8534	22.8043
UKB-b-12051	Grape	CRP	rs62355507	T	C	T	C	-0.0304175	0.00610362	6.19998e-07	-0.0045	0.0027	0.1016	24.8355
UKB-b-12051	Grape	CRP	rs9320216	G	A	G	A	0.0363096	0.00782521	3.50002e-06	-0.0021	0.0036	0.5557	21.5303
UKB-b-13520	Orange	CRP	rs117741304	G	T	G	T	0.077393	0.0166018	3.09999e-06	0.0001	0.0095	0.9916	21.7317
UKB-b-13520	Orange	CRP	rs1188537	A	G	A	G	-0.0178143	0.00377302	2.30001e-06	0	0.0021	1	22.2925
UKB-b-13520	Orange	CRP	rs2225962	A	G	A	G	0.0239017	0.00494573	1.29999e-06	-0.0019	0.0027	0.4895	23.3559
UKB-b-13520	Orange	CRP	rs4782961	T	A	T	A	0.0341698	0.00722216	2.19999e-06	-0.0002	0.004	0.9598	22.3847
UKB-b-13520	Orange	CRP	rs66957934	G	A	G	A	-0.0194043	0.00386733	5.19996e-07	-0.0013	0.0021	0.5432	25.1752
UKB-b-13520	Orange	CRP	rs72758819	T	C	T	C	0.0317107	0.00692589	4.70002e-06	-0.0016	0.004	0.687	20.9633
UKB-b-14145	Celery	CRP	rs111573260	T	C	T	C	-0.0584013	0.0127952	5e-06	-0.0075	0.007	0.2857	20.833
UKB-b-14145	Celery	CRP	rs116191942	A	G	A	G	0.0763616	0.0164004	3.2e-06	0.0048	0.0088	0.5836	21.6791
UKB-b-14145	Celery	CRP	rs1168550	T	A	T	A	0.0176358	0.00386293	5e-06	0.0005	0.002	0.806	20.8428
UKB-b-14145	Celery	CRP	rs117343799	T	C	T	C	0.0634662	0.013726	3.79997e-06	-0.0028	0.0076	0.7139	21.3795
UKB-b-14145	Celery	CRP	rs12136373	T	C	T	C	-0.0290729	0.00584692	6.59994e-07	-0.0054	0.0032	0.0871	24.7242
UKB-b-14145	Celery	CRP	rs12551354	C	G	C	G	0.116011	0.024424	2e-06	0.0082	0.0279	0.7688	22.5613
UKB-b-14145	Celery	CRP	rs139795526	C	T	C	T	0.0595517	0.0130032	4.70002e-06	0.0072	0.0072	0.3192	20.9743
UKB-b-14145	Celery	CRP	rs144837581	C	T	C	T	0.125879	0.0251052	5.30005e-07	-0.0232	0.029	0.424	25.1408
UKB-b-14145	Celery	CRP	rs2173148	G	A	G	A	0.0178344	0.00380404	2.80001e-06	0	0.002	1	21.98
UKB-b-14145	Celery	CRP	rs3110454	T	C	T	C	0.0181342	0.00385436	2.5e-06	0.0003	0.002	0.8829	22.1356
UKB-b-14145	Celery	CRP	rs59063355	T	C	T	C	-0.0224943	0.00487529	4e-06	-0.0014	0.0025	0.5823	21.2885
UKB-b-14145	Celery	CRP	rs61990752	C	T	C	T	-0.0244884	0.00535975	4.90004e-06	0.0002	0.0029	0.9441	20.8753
UKB-b-14145	Celery	CRP	rs72909401	A	C	A	C	0.0570173	0.0121165	2.5e-06	0.0048	0.0066	0.4683	22.1441
UKB-b-14145	Celery	CRP	rs73169197	C	G	C	G	0.0554273	0.0110288	5e-07	0.0067	0.0061	0.2727	25.2575
UKB-b-14145	Celery	CRP	rs79810016	A	G	A	G	0.0634036	0.0120272	1.40001e-07	-0.0021	0.0065	0.7472	27.7907
UKB-b-14145	Celery	CRP	rs9409285	G	C	G	C	0.0440159	0.00906243	1.2e-06	-0.0012	0.005	0.8099	23.5901
UKB-b-14182	Plum	CRP	rs111701790	C	T	C	T	0.0978304	0.020492	1.79999e-06	0.0077	0.0279	0.7825	22.7918
UKB-b-14182	Plum	CRP	rs117853141	G	T	G	T	0.0845396	0.0173318	1.09999e-06	-0.0101	0.0116	0.3842	23.7921
UKB-b-14182	Plum	CRP	rs118089775	T	C	T	C	0.0885623	0.0148066	2.19999e-09	0.0105	0.0088	0.2305	35.7756
UKB-b-14182	Plum	CRP	rs4747673	A	C	A	C	0.0238486	0.00507849	2.69998e-06	0.0007	0.003	0.8126	22.0524
UKB-b-14182	Plum	CRP	rs58510658	A	T	A	T	0.05658	0.0110767	3.29997e-07	-0.0088	0.0062	0.1565	26.0919
UKB-b-14182	Plum	CRP	rs62187193	C	T	C	T	0.0223588	0.00417277	8.40001e-08	0.0015	0.0023	0.5218	28.711
UKB-b-14182	Plum	CRP	rs71578258	C	T	C	T	-0.0260107	0.00559405	3.29997e-06	0.0019	0.0034	0.5717	21.6198
UKB-b-14182	Plum	CRP	rs7259991	T	C	T	C	0.0338932	0.00735226	4e-06	-0.001	0.0043	0.8151	21.2512
UKB-b-14182	Plum	CRP	rs73039061	G	T	G	T	0.0245555	0.00493907	6.59994e-07	-0.0041	0.0029	0.1504	24.7177
UKB-b-14182	Plum	CRP	rs76261861	C	A	C	A	-0.0319797	0.00697707	4.60002e-06	0.0032	0.0046	0.4849	21.0089
UKB-b-14182	Plum	CRP	rs80030728	C	T	C	T	0.0533167	0.0105771	4.60002e-07	0.0031	0.0064	0.6289	25.4093
UKB-b-15601	Broccoli	CRP	rs10982277	A	T	A	T	-0.0345097	0.00737076	2.80001e-06	-0.0024	0.0029	0.3999	21.9209
UKB-b-15601	Broccoli	CRP	rs113230204	A	G	A	G	-0.124043	0.0263865	2.59998e-06	-0.0071	0.0096	0.4582	22.0994
UKB-b-15601	Broccoli	CRP	rs11613757	T	C	T	C	0.0563499	0.0105613	9.49992e-08	0.0096	0.004	0.01562	28.4676
UKB-b-15601	Broccoli	CRP	rs12002520	T	A	T	A	0.0366194	0.00735944	6.49995e-07	-0.0017	0.0026	0.5207	24.759
UKB-b-15601	Broccoli	CRP	rs150551823	T	C	T	C	0.0465674	0.0100608	3.69999e-06	-0.0001	0.0043	0.9813	21.4239
UKB-b-15601	Broccoli	CRP	rs2382312	T	C	T	C	-0.0273845	0.00556597	8.70001e-07	-0.0003	0.002	0.8829	24.2063
UKB-b-15601	Broccoli	CRP	rs56120169	A	G	A	G	0.0352456	0.00726998	1.2e-06	0.0031	0.0027	0.2594	23.5041
UKB-b-16710	Carrot	CRP	rs116391685	T	G	T	G	0.102274	0.02073	8.09991e-07	-0.0001	0.0063	0.9874	24.3406
UKB-b-16710	Carrot	CRP	rs11681135	T	C	T	C	0.0430036	0.00929255	3.69999e-06	-0.0013	0.003	0.6597	21.4161
UKB-b-16710	Carrot	CRP	rs16898247	A	G	A	G	-0.119669	0.0253745	2.39999e-06	0.0132	0.0076	0.08387	22.2417
UKB-b-16710	Carrot	CRP	rs28656094	T	C	T	C	-0.0391368	0.00763075	2.90001e-07	0.0019	0.0022	0.3963	26.3049
UKB-b-16710	Carrot	CRP	rs4375234	G	A	G	A	0.0430088	0.00921981	3.09999e-06	0.0005	0.0026	0.8502	21.7606
UKB-b-17223	Garlic	CRP	rs11600909	A	G	A	G	-0.0321944	0.00687773	2.90001e-06	0.0053	0.004	0.182	21.9114
UKB-b-17223	Garlic	CRP	rs138637793	T	A	T	A	0.0568411	0.0122868	3.69999e-06	-0.0016	0.0069	0.8172	21.4017
UKB-b-17223	Garlic	CRP	rs141575721	A	G	A	G	-0.0408856	0.0082255	6.69993e-07	-0.003	0.005	0.5476	24.7068
UKB-b-17223	Garlic	CRP	rs143374250	A	G	A	G	0.0598765	0.0126384	2.19999e-06	-0.013	0.0078	0.09727	22.4455
UKB-b-17223	Garlic	CRP	rs147518355	C	A	C	A	0.0679682	0.0143176	2.1e-06	0.0101	0.0093	0.2757	22.5357
UKB-b-17223	Garlic	CRP	rs149467747	A	G	A	G	0.0902589	0.0194093	3.29997e-06	-0.0051	0.0126	0.6862	21.6252
UKB-b-17223	Garlic	CRP	rs17640594	A	C	A	C	0.0924885	0.0200085	3.79997e-06	-0.0098	0.0229	0.6688	21.3671
UKB-b-17223	Garlic	CRP	rs2111374	C	T	C	T	0.0400314	0.00848311	2.39999e-06	0.0049	0.0047	0.2954	22.2685
UKB-b-17223	Garlic	CRP	rs2574953	G	A	G	A	-0.0483353	0.0101995	2.1e-06	-0.0034	0.0057	0.551	22.458
UKB-b-17223	Garlic	CRP	rs4584661	T	G	T	G	0.0482851	0.0103711	3.2e-06	0.002	0.0058	0.7304	21.6759
UKB-b-17223	Garlic	CRP	rs56269735	C	A	C	A	0.0453822	0.00981203	3.69999e-06	0.0027	0.0054	0.6168	21.3921
UKB-b-17223	Garlic	CRP	rs56317696	A	G	A	G	-0.0181167	0.00367043	8e-07	-0.0014	0.002	0.4917	24.3626
UKB-b-17223	Garlic	CRP	rs60010968	A	T	A	T	0.0448587	0.00966569	3.50002e-06	-0.0097	0.0054	0.07224	21.5391
UKB-b-17223	Garlic	CRP	rs62081074	A	T	A	T	-0.025862	0.00544606	2e-06	0.0071	0.0031	0.0201	22.5507
UKB-b-17223	Garlic	CRP	rs6835673	G	A	G	A	0.0410348	0.00848595	1.29999e-06	0.0026	0.0047	0.5788	23.3832
UKB-b-17223	Garlic	CRP	rs72780997	C	A	C	A	0.0302547	0.00634671	1.89998e-06	-0.0035	0.0037	0.3396	22.7242
UKB-b-17223	Garlic	CRP	rs74679312	G	A	G	A	0.0414552	0.00812013	3.29997e-07	-0.0015	0.0048	0.7539	26.0635
UKB-b-17223	Garlic	CRP	rs77374784	G	A	G	A	-0.0332846	0.00726437	4.60002e-06	-0.0022	0.0042	0.5982	20.9938
UKB-b-17223	Garlic	CRP	rs78818759	T	C	T	C	0.0679688	0.0136454	6.29999e-07	-0.0074	0.0082	0.3696	24.8111
UKB-b-18007	Potatoes	CRP	rs111760027	G	A	G	A	0.110356	0.0232192	2e-06	0.001	0.0067	0.8817	22.589
UKB-b-18007	Potatoes	CRP	rs12514848	G	A	G	A	-0.133169	0.0275226	1.29999e-06	-0.0136	0.0081	0.09498	23.4114
UKB-b-18007	Potatoes	CRP	rs145471075	A	G	A	G	0.142872	0.0303787	2.59998e-06	-0.009	0.0099	0.3621	22.1185
UKB-b-18007	Potatoes	CRP	rs1614617	G	A	G	A	-0.038077	0.00831748	4.70002e-06	0.0028	0.0023	0.2318	20.9576
UKB-b-18007	Potatoes	CRP	rs16841871	T	C	T	C	0.0397215	0.0085727	3.59998e-06	-0.0027	0.0023	0.2489	21.4692
UKB-b-18007	Potatoes	CRP	rs61911616	T	C	T	C	-0.0577434	0.0125919	4.49997e-06	0.0011	0.0035	0.7507	21.0292
UKB-b-18007	Potatoes	CRP	rs79385065	C	A	C	A	0.107686	0.0235115	4.60002e-06	0.0043	0.0066	0.5159	20.9777
UKB-b-18007	Potatoes	CRP	rs9962730	G	A	G	A	-0.0666714	0.0132396	4.79999e-07	-0.0024	0.0037	0.5126	25.3588
UKB-b-18758	Grapefruit	CRP	rs116982845	T	A	T	A	0.02633	0.00550296	1.7e-06	0.0077	0.0081	0.3445	22.8933
UKB-b-18758	Grapefruit	CRP	rs117297639	T	C	T	C	0.0321625	0.00695094	3.69999e-06	-0.0098	0.0105	0.35	21.4098
UKB-b-18758	Grapefruit	CRP	rs117579717	A	C	A	C	0.0322221	0.00696094	3.69999e-06	-0.0022	0.0111	0.8429	21.4275
UKB-b-18758	Grapefruit	CRP	rs13027142	G	A	G	A	0.00784683	0.00169958	3.89996e-06	0	0.0023	1	21.316
UKB-b-18758	Grapefruit	CRP	rs141702692	C	T	C	T	0.0222428	0.00465798	1.79999e-06	0.0037	0.007	0.5984	22.8026
UKB-b-18758	Grapefruit	CRP	rs149410520	C	G	C	G	0.0471246	0.0102415	4.20001e-06	-0.0269	0.0327	0.4105	21.1723
UKB-b-18758	Grapefruit	CRP	rs150490131	G	C	G	C	0.0209699	0.0045399	3.89996e-06	0.0003	0.0072	0.9669	21.3354
UKB-b-18758	Grapefruit	CRP	rs17462840	C	G	C	G	0.00723502	0.00146175	7.39997e-07	0.0018	0.002	0.3767	24.4981
UKB-b-18758	Grapefruit	CRP	rs28569399	G	A	G	A	0.00975668	0.00207415	2.59998e-06	0.0011	0.0033	0.7356	22.1271
UKB-b-18758	Grapefruit	CRP	rs58148876	C	T	C	T	0.0103474	0.00222504	3.29997e-06	-0.0068	0.0031	0.02599	21.6265
UKB-b-18758	Grapefruit	CRP	rs61919156	A	T	A	T	0.0108202	0.00233398	3.59998e-06	0.0019	0.0038	0.614	21.492
UKB-b-18758	Grapefruit	CRP	rs67996343	A	C	A	C	0.0215678	0.00442091	1.09999e-06	-0.001	0.0066	0.8799	23.8006
UKB-b-18758	Grapefruit	CRP	rs72861422	G	A	G	A	0.0243714	0.0052261	3.09999e-06	0.0045	0.007	0.5218	21.7473
UKB-b-18758	Grapefruit	CRP	rs7293017	A	G	A	G	0.0113228	0.00244745	3.69999e-06	-0.0022	0.0035	0.5251	21.4033
UKB-b-18758	Grapefruit	CRP	rs74352714	T	C	T	C	0.0158795	0.00341813	3.40001e-06	-0.0031	0.0048	0.5171	21.5822
UKB-b-18758	Grapefruit	CRP	rs75128811	A	G	A	G	0.028749	0.00612166	2.59998e-06	-0.008	0.0083	0.3379	22.055
UKB-b-18758	Grapefruit	CRP	rs77584237	G	A	G	A	0.0189086	0.00398539	2.1e-06	-0.0011	0.0055	0.8414	22.5101
UKB-b-19862	Melon	CRP	rs116518349	A	C	A	C	0.0498425	0.0109112	4.90004e-06	0.0287	0.0229	0.2103	20.8667
UKB-b-19862	Melon	CRP	rs117641063	G	A	G	A	0.0559466	0.0113556	8.40001e-07	0.0047	0.0238	0.8436	24.2732
UKB-b-19862	Melon	CRP	rs139186326	C	A	C	A	0.0418199	0.00866753	1.40001e-06	0.0057	0.0094	0.5428	23.2796
UKB-b-19862	Melon	CRP	rs142872754	T	C	T	C	0.0418914	0.00826929	4.09996e-07	-0.0038	0.008	0.6366	25.6633
UKB-b-19862	Melon	CRP	rs148224585	A	G	A	G	0.0402425	0.00823626	1e-06	0.0074	0.0081	0.3636	23.8732
UKB-b-19862	Melon	CRP	rs148470410	G	A	G	A	0.046572	0.00946461	8.60003e-07	0.0071	0.0101	0.4812	24.2128
UKB-b-19862	Melon	CRP	rs1946579	A	G	A	G	0.0405625	0.00831674	1.09999e-06	-0.0122	0.009	0.1733	23.7872
UKB-b-19862	Melon	CRP	rs4053618	A	G	A	G	-0.0136994	0.00280558	1e-06	-0.004	0.0026	0.1308	23.8428
UKB-b-19862	Melon	CRP	rs4676860	C	T	C	T	-0.0157891	0.00316872	6.29999e-07	-0.0042	0.0031	0.1691	24.8283
UKB-b-19862	Melon	CRP	rs62019153	G	A	G	A	0.013357	0.00260559	2.99999e-07	0.0016	0.0025	0.5296	26.2788
UKB-b-19862	Melon	CRP	rs72693501	A	G	A	G	0.0212514	0.00444428	1.7e-06	0.0018	0.0043	0.6738	22.8651
UKB-b-19862	Melon	CRP	rs72736578	T	G	T	G	0.0685913	0.0126201	5.49997e-08	-0.0315	0.0274	0.2501	29.5401
UKB-b-19862	Melon	CRP	rs73212411	A	G	A	G	0.0186056	0.00401842	3.69999e-06	0.001	0.0039	0.796	21.4376
UKB-b-19862	Melon	CRP	rs75040752	G	T	G	T	0.0452978	0.00902742	5.19996e-07	0.0128	0.0099	0.1949	25.1783
UKB-b-19862	Melon	CRP	rs79072120	T	C	T	C	0.0368659	0.00763734	1.40001e-06	0.0068	0.0075	0.3668	23.3005
UKB-b-19862	Melon	CRP	rs79508714	G	C	G	C	0.0344363	0.00719474	1.7e-06	-0.0182	0.0078	0.02026	22.9088
UKB-b-19862	Melon	CRP	rs9943276	G	T	G	T	0.00963701	0.00211027	5e-06	-0.0006	0.002	0.7683	20.8549
UKB-b-2221	Cherry	CRP	rs12601020	C	A	C	A	0.017878	0.00369317	1.29999e-06	-0.0034	0.0041	0.4038	23.4336
UKB-b-2221	Cherry	CRP	rs12784730	G	A	G	A	-0.00920599	0.00197806	3.29997e-06	-0.0023	0.0021	0.282	21.6602
UKB-b-2221	Cherry	CRP	rs138087021	T	C	T	C	0.0353361	0.0077398	5e-06	0.0164	0.009	0.06718	20.8438
UKB-b-2221	Cherry	CRP	rs139337488	G	A	G	A	0.0442158	0.00951606	3.40001e-06	0.0197	0.0111	0.07587	21.5894
UKB-b-2221	Cherry	CRP	rs149357475	T	C	T	C	0.0568628	0.0114804	7.29995e-07	-0.062	0.0409	0.1298	24.5325
UKB-b-2221	Cherry	CRP	rs16897428	G	A	G	A	0.0231163	0.00421729	4.20001e-08	0.0067	0.0046	0.1436	30.0448
UKB-b-2221	Cherry	CRP	rs2773155	T	G	T	G	0.00923177	0.00193204	1.79999e-06	-0.0027	0.002	0.1849	22.8317
UKB-b-2221	Cherry	CRP	rs4488206	A	C	A	C	-0.00972984	0.00209073	3.29997e-06	-0.0009	0.0022	0.6878	21.6579
UKB-b-2221	Cherry	CRP	rs61757194	A	G	A	G	0.0358373	0.00618718	6.90001e-09	-0.0077	0.0069	0.2661	33.5494
UKB-b-2221	Cherry	CRP	rs6676180	A	T	A	T	0.0104457	0.0019864	1.5e-07	0.0048	0.002	0.01841	27.653
UKB-b-2221	Cherry	CRP	rs7039790	A	C	A	C	-0.0196096	0.00428001	4.60002e-06	-0.0015	0.0046	0.7434	20.9917
UKB-b-2221	Cherry	CRP	rs72671686	T	G	T	G	-0.0106075	0.00212584	5.99998e-07	-0.0028	0.0022	0.2113	24.898
UKB-b-2221	Cherry	CRP	rs72839391	A	G	A	G	0.0346822	0.00629409	3.59998e-08	0.0076	0.0071	0.2863	30.3632
UKB-b-2221	Cherry	CRP	rs74465951	T	G	T	G	0.0309521	0.00647879	1.79999e-06	-0.0015	0.007	0.8309	22.824
UKB-b-2221	Cherry	CRP	rs78163226	T	C	T	C	0.0216438	0.00468299	3.79997e-06	-0.0067	0.0049	0.1704	21.361
UKB-b-2221	Cherry	CRP	rs9572347	C	T	C	T	0.00937485	0.00205239	4.90004e-06	0.0028	0.0021	0.1903	20.8645
UKB-b-2299	Green bean	CRP	rs10856981	C	T	C	T	-0.0247903	0.00489249	4e-07	-0.0017	0.0021	0.4266	25.6746
UKB-b-2299	Green bean	CRP	rs11485443	G	A	G	A	0.0656897	0.0136857	1.6e-06	0.0097	0.0059	0.1005	23.0388
UKB-b-2299	Green bean	CRP	rs115038961	T	G	T	G	0.111935	0.0244711	4.79999e-06	0.0017	0.0209	0.9351	20.923
UKB-b-2299	Green bean	CRP	rs1153592	A	T	A	T	-0.032499	0.00681385	1.79999e-06	-0.0043	0.003	0.1453	22.7486
UKB-b-2299	Green bean	CRP	rs115617710	A	T	A	T	0.0915078	0.01955	2.90001e-06	0.0073	0.008	0.3641	21.909
UKB-b-2299	Green bean	CRP	rs117462537	A	G	A	G	0.0565117	0.0117844	1.6e-06	-0.0012	0.0052	0.8172	22.9965
UKB-b-2299	Green bean	CRP	rs13002529	T	C	T	C	0.0369127	0.00801336	4.09996e-06	-0.0014	0.0037	0.7025	21.2189
UKB-b-2299	Green bean	CRP	rs139682232	T	C	T	C	0.0974905	0.0201162	1.29999e-06	0.0107	0.0093	0.2481	23.4873
UKB-b-2299	Green bean	CRP	rs149262767	T	C	T	C	0.103669	0.0212905	1.09999e-06	-0.0295	0.0107	0.005789	23.7097
UKB-b-2299	Green bean	CRP	rs17068900	T	C	T	C	-0.0301897	0.00648474	3.2e-06	0.005	0.0027	0.06893	21.6737
UKB-b-2299	Green bean	CRP	rs182013468	C	T	C	T	0.156297	0.0321833	1.2e-06	0.0263	0.0339	0.4379	23.5852
UKB-b-2299	Green bean	CRP	rs7047957	T	C	T	C	-0.0223526	0.00486005	4.20001e-06	-0.0012	0.0021	0.5746	21.1531
UKB-b-2299	Green bean	CRP	rs73790412	T	C	T	C	0.037736	0.00768026	8.99995e-07	-0.0065	0.0033	0.04604	24.1413
UKB-b-2299	Green bean	CRP	rs75384405	C	T	C	T	0.0993626	0.0181992	4.79999e-08	0.0103	0.008	0.2003	29.8086
UKB-b-2299	Green bean	CRP	rs796032	T	A	T	A	-0.0231527	0.00472829	9.69996e-07	-0.0016	0.002	0.432	23.977
UKB-b-2299	Green bean	CRP	rs79842475	G	A	G	A	-0.0318042	0.00692157	4.30002e-06	-0.0014	0.003	0.6354	21.1135
UKB-b-2299	Green bean	CRP	rs9899110	T	C	T	C	0.027299	0.00586324	3.2e-06	0.0012	0.0025	0.6373	21.6779
UKB-b-2867	Lettuce	CRP	rs117121492	C	T	C	T	-0.0758539	0.0149367	3.79997e-07	0.0036	0.0054	0.5047	25.7897
UKB-b-2867	Lettuce	CRP	rs1351615	T	C	T	C	-0.0466241	0.00968348	1.5e-06	0.0019	0.0033	0.5598	23.1824
UKB-b-2867	Lettuce	CRP	rs140432390	C	T	C	T	0.0977734	0.0212842	4.39997e-06	-0.008	0.0074	0.2818	21.1022
UKB-b-2867	Lettuce	CRP	rs150258910	G	T	G	T	0.102528	0.0215355	1.89998e-06	0.0016	0.0077	0.8362	22.666
UKB-b-2867	Lettuce	CRP	rs4274598	T	C	T	C	-0.0344176	0.00705633	1.09999e-06	-0.0001	0.0024	0.9674	23.7905
UKB-b-2867	Lettuce	CRP	rs4689507	T	G	T	G	-0.0342095	0.00626798	4.79999e-08	-0.0009	0.0021	0.6738	29.7878
UKB-b-2867	Lettuce	CRP	rs4794701	C	G	C	G	0.0306534	0.00642401	1.79999e-06	0.0028	0.0021	0.1903	22.769
UKB-b-2867	Lettuce	CRP	rs56169733	C	T	C	T	-0.194205	0.0422115	4.20001e-06	0.0232	0.0384	0.5456	21.167
UKB-b-2867	Lettuce	CRP	rs56180092	A	G	A	G	-0.109252	0.0229699	2e-06	-0.0093	0.0081	0.2535	22.6225
UKB-b-2867	Lettuce	CRP	rs783448	C	A	C	A	0.027938	0.00605522	4e-06	-0.001	0.002	0.6234	21.2878
UKB-b-2867	Lettuce	CRP	rs78486026	A	G	A	G	0.0636509	0.0128411	7.19996e-07	-0.0132	0.0044	0.002569	24.57
UKB-b-2867	Lettuce	CRP	rs8123963	C	T	C	T	0.0593776	0.0123879	1.6e-06	-0.0044	0.0048	0.3578	22.9747
UKB-b-2975	Cabbage/Kale	CRP	rs10962528	A	C	A	C	-0.0269316	0.0055664	1.29999e-06	0.0007	0.0026	0.7914	23.4086
UKB-b-2975	Cabbage/Kale	CRP	rs117299129	C	T	C	T	0.084214	0.0182678	4e-06	-0.0008	0.009	0.9289	21.2518
UKB-b-2975	Cabbage/Kale	CRP	rs117630679	T	C	T	C	-0.0960843	0.019833	1.29999e-06	-0.001	0.0094	0.915	23.4708
UKB-b-2975	Cabbage/Kale	CRP	rs118053517	T	C	T	C	-0.0510405	0.0105884	1.40001e-06	-0.001	0.005	0.8411	23.2364
UKB-b-2975	Cabbage/Kale	CRP	rs118191814	T	C	T	C	0.0734998	0.0160031	4.39997e-06	0.0028	0.008	0.7278	21.0942
UKB-b-2975	Cabbage/Kale	CRP	rs12216003	G	C	G	C	0.0203066	0.00443266	4.60002e-06	-0.0023	0.002	0.2587	20.9868
UKB-b-2975	Cabbage/Kale	CRP	rs148641529	C	A	C	A	0.141594	0.0291532	1.2e-06	0.0035	0.0272	0.8976	23.5894
UKB-b-2975	Cabbage/Kale	CRP	rs150358228	A	G	A	G	0.100831	0.0214187	2.5e-06	0.0068	0.0115	0.5545	22.1616
UKB-b-2975	Cabbage/Kale	CRP	rs150680641	G	A	G	A	0.0941913	0.0196192	1.6e-06	-0.0002	0.0104	0.9846	23.0494
UKB-b-2975	Cabbage/Kale	CRP	rs2314759	A	C	A	C	-0.0439112	0.00898825	1e-06	0	0.0042	1	23.8671
UKB-b-2975	Cabbage/Kale	CRP	rs282406	A	G	A	G	0.0401105	0.00784408	3.2e-07	0.0025	0.0038	0.5069	26.1476
UKB-b-2975	Cabbage/Kale	CRP	rs4676603	A	G	A	G	0.0921085	0.0192509	1.7e-06	-0.005	0.0092	0.5853	22.8927
UKB-b-2975	Cabbage/Kale	CRP	rs4884742	A	G	A	G	0.0343565	0.0073667	3.09999e-06	0.003	0.0034	0.3719	21.7506
UKB-b-2975	Cabbage/Kale	CRP	rs617579	T	C	T	C	0.0299565	0.00632694	2.19999e-06	0.0009	0.003	0.7605	22.4179
UKB-b-2975	Cabbage/Kale	CRP	rs62278488	T	C	T	C	-0.0405709	0.00872304	3.29997e-06	-0.0047	0.0042	0.2602	21.6318
UKB-b-2975	Cabbage/Kale	CRP	rs72652073	C	G	C	G	0.0209359	0.00455398	4.30002e-06	-0.0006	0.0021	0.779	21.1349
UKB-b-2975	Cabbage/Kale	CRP	rs758166	T	G	T	G	0.0894947	0.0194085	4e-06	-0.0002	0.0087	0.9816	21.2623
UKB-b-2975	Cabbage/Kale	CRP	rs79273432	C	T	C	T	0.110164	0.022757	1.29999e-06	-0.0041	0.0115	0.7216	23.4342
UKB-b-4070	Apple	CRP	rs10938443	C	T	C	T	-0.0375718	0.00791389	2.1e-06	-0.0016	0.0027	0.5605	22.5395
UKB-b-4070	Apple	CRP	rs111964094	T	C	T	C	0.126433	0.027093	3.09999e-06	-0.0026	0.0102	0.7984	21.7774
UKB-b-4070	Apple	CRP	rs116587918	C	T	C	T	0.109134	0.0210667	2.19999e-07	0.0002	0.0078	0.9796	26.8366
UKB-b-4070	Apple	CRP	rs12127789	T	G	T	G	0.0472787	0.00901548	1.6e-07	0.0006	0.0032	0.8492	27.5013
UKB-b-4070	Apple	CRP	rs12948969	T	G	T	G	-0.0345022	0.00736728	2.80001e-06	0.0058	0.0026	0.02845	21.932
UKB-b-4070	Apple	CRP	rs1347300	G	A	G	A	0.0377494	0.0078383	1.5e-06	-0.0033	0.0027	0.23	23.194
UKB-b-4070	Apple	CRP	rs1401190	C	T	C	T	0.0346773	0.00660709	1.5e-07	-0.0029	0.0022	0.1954	27.5467
UKB-b-4070	Apple	CRP	rs17767097	T	C	T	C	0.0387688	0.00848218	4.90004e-06	0.0025	0.003	0.3972	20.8905
UKB-b-4070	Apple	CRP	rs2030733	C	T	C	T	-0.030842	0.00590119	1.7e-07	0.0006	0.002	0.7683	27.3153
UKB-b-4070	Apple	CRP	rs28373108	A	G	A	G	0.0306316	0.00615138	6.4e-07	0.002	0.0021	0.3496	24.7967
UKB-b-4070	Apple	CRP	rs2963826	T	C	T	C	0.0278743	0.0059774	3.09999e-06	-0.006	0.002	0.003213	21.7462
UKB-b-4070	Apple	CRP	rs38618	G	A	G	A	-0.0766235	0.0163089	2.59998e-06	0.0005	0.0065	0.9388	22.0737
UKB-b-4070	Apple	CRP	rs4584100	C	T	C	T	0.120391	0.0263817	5e-06	-0.0032	0.0086	0.7083	20.8249
UKB-b-4070	Apple	CRP	rs57320778	C	T	C	T	-0.0575678	0.0120755	1.89998e-06	0.0042	0.0043	0.326	22.7274
UKB-b-4070	Apple	CRP	rs61926112	T	C	T	C	-0.0619975	0.0132959	3.09999e-06	0.0049	0.0049	0.316	21.7427
UKB-b-4070	Apple	CRP	rs62354196	T	C	T	C	0.0389094	0.00796855	1e-06	-0.0025	0.0027	0.3631	23.8424
UKB-b-4070	Apple	CRP	rs7195117	G	A	G	A	-0.0279944	0.00596154	2.69998e-06	0.0007	0.002	0.731	22.0509
UKB-b-4070	Apple	CRP	rs7853153	A	G	A	G	-0.0770879	0.0160018	1.5e-06	-0.0106	0.0058	0.06777	23.2078
UKB-b-4070	Apple	CRP	rs7902193	C	T	C	T	-0.0281051	0.00584598	1.5e-06	0.0001	0.002	0.9608	23.113
UKB-b-5362	Banana	CRP	rs1010086	A	G	A	G	-0.0306423	0.00654541	2.80001e-06	0.0046	0.0022	0.04001	21.9164
UKB-b-5362	Banana	CRP	rs111386164	C	T	C	T	0.0656403	0.0135673	1.29999e-06	0.0013	0.0048	0.7859	23.4075
UKB-b-5362	Banana	CRP	rs116313346	T	A	T	A	-0.155917	0.033199	2.59998e-06	-0.0086	0.0314	0.7839	22.0565
UKB-b-5362	Banana	CRP	rs11725846	T	C	T	C	-0.0402355	0.00877828	4.60002e-06	0.001	0.0031	0.7434	21.0087
UKB-b-5362	Banana	CRP	rs12144594	A	T	A	T	-0.0344345	0.00701006	8.99995e-07	-0.0026	0.0023	0.2669	24.1293
UKB-b-5362	Banana	CRP	rs13112832	C	T	C	T	0.0318001	0.00666705	1.79999e-06	-0.0021	0.0023	0.3698	22.7504
UKB-b-5362	Banana	CRP	rs4926303	T	C	T	C	-0.0841854	0.0176578	1.89998e-06	0.0161	0.0069	0.02005	22.73
UKB-b-5362	Banana	CRP	rs6566594	T	C	T	C	0.0288148	0.00594992	1.29999e-06	0.0014	0.002	0.4917	23.4536
UKB-b-5362	Banana	CRP	rs693739	A	G	A	G	0.0726422	0.0150096	1.29999e-06	-0.007	0.0053	0.1861	23.4229
UKB-b-5362	Banana	CRP	rs73164291	T	A	T	A	0.0828553	0.0149482	2.99999e-08	-0.0048	0.0053	0.3646	30.7229
UKB-b-5362	Banana	CRP	rs7428779	T	C	T	C	0.0381376	0.00746298	3.2e-07	-0.0026	0.0025	0.307	26.1145
UKB-b-5362	Banana	CRP	rs75999182	G	A	G	A	0.0711448	0.0142514	5.99998e-07	-0.0044	0.005	0.3778	24.9213
UKB-b-5362	Banana	CRP	rs76722032	T	C	T	C	-0.134813	0.0295125	4.90004e-06	0.0021	0.0192	0.9131	20.8666
UKB-b-5362	Banana	CRP	rs79265768	T	A	T	A	-0.0764575	0.0152381	5.19996e-07	-0.0008	0.006	0.8941	25.1755
UKB-b-5362	Banana	CRP	rs9830802	T	C	T	C	0.029999	0.0064827	3.69999e-06	0.0006	0.0022	0.7888	21.4142
UKB-b-588	Cucumber	CRP	rs140812249	T	C	T	C	0.115581	0.025276	4.79999e-06	-0.0141	0.0122	0.2485	20.9101
UKB-b-588	Cucumber	CRP	rs146884789	C	G	C	G	0.0805458	0.0173979	3.69999e-06	0.0064	0.0082	0.4377	21.4335
UKB-b-588	Cucumber	CRP	rs148590142	T	A	T	A	0.0886939	0.0181356	1e-06	-0.0031	0.0081	0.7035	23.9179
UKB-b-588	Cucumber	CRP	rs150081540	A	G	A	G	0.115284	0.0244442	2.39999e-06	0.0133	0.0116	0.2518	22.2426
UKB-b-588	Cucumber	CRP	rs28567375	A	C	A	C	0.0452419	0.00989381	4.79999e-06	-0.0046	0.0044	0.2934	20.91
UKB-b-588	Cucumber	CRP	rs35040843	T	C	T	C	-0.0260835	0.005398	1.40001e-06	-0.0048	0.0022	0.03212	23.3489
UKB-b-588	Cucumber	CRP	rs4254639	T	C	T	C	0.0739741	0.0150366	8.70001e-07	0.0102	0.0062	0.1005	24.2025
UKB-b-588	Cucumber	CRP	rs4343301	G	T	G	T	-0.0229319	0.0049433	3.50002e-06	-0.0063	0.002	0.001976	21.5202
UKB-b-588	Cucumber	CRP	rs7328844	A	G	A	G	0.0321175	0.00665134	1.40001e-06	-0.0037	0.0029	0.1943	23.3166
UKB-b-588	Cucumber	CRP	rs76515994	T	G	T	G	0.105543	0.0225387	2.80001e-06	0.0006	0.0099	0.9516	21.9281
UKB-b-588	Cucumber	CRP	rs77781525	A	G	A	G	-0.0631235	0.0134889	2.90001e-06	0.0031	0.0059	0.5996	21.8992
UKB-b-588	Cucumber	CRP	rs78250650	A	G	A	G	0.0975716	0.021137	3.89996e-06	0.0025	0.0101	0.8041	21.3089
UKB-b-588	Cucumber	CRP	rs79041188	A	G	A	G	-0.089385	0.0186698	1.7e-06	-0.0171	0.0081	0.03578	22.9219
UKB-b-588	Cucumber	CRP	rs9289020	C	T	C	T	0.0504579	0.0102206	7.90005e-07	-0.0008	0.0043	0.8516	24.3728
UKB-b-6154	Peach/Nectarine	CRP	rs111855924	A	G	A	G	0.0457478	0.0091222	5.30005e-07	-0.0077	0.0069	0.2661	25.1502
UKB-b-6154	Peach/Nectarine	CRP	rs145003189	C	G	C	G	0.0737395	0.0141464	1.89998e-07	-0.0082	0.0102	0.4206	27.1712
UKB-b-6154	Peach/Nectarine	CRP	rs149599449	T	C	T	C	0.0343938	0.00704262	1e-06	0.0022	0.0051	0.6656	23.8502
UKB-b-6154	Peach/Nectarine	CRP	rs184625579	T	C	T	C	-0.0747165	0.0158622	2.5e-06	0.0028	0.0282	0.9209	22.1874
UKB-b-6154	Peach/Nectarine	CRP	rs1917035	C	T	C	T	0.0235157	0.00506424	3.40001e-06	-0.0003	0.0035	0.9309	21.5619
UKB-b-6154	Peach/Nectarine	CRP	rs28542413	C	T	C	T	-0.0218003	0.00414344	1.40001e-07	0.0038	0.0029	0.1825	27.6823
UKB-b-6154	Peach/Nectarine	CRP	rs2943329	T	G	T	G	-0.0433419	0.00923932	2.69998e-06	0.0077	0.0063	0.2225	22.0057
UKB-b-6154	Peach/Nectarine	CRP	rs55696118	T	A	T	A	0.0406514	0.00836247	1.2e-06	-0.0016	0.0057	0.779	23.631
UKB-b-6154	Peach/Nectarine	CRP	rs62140616	G	A	G	A	0.038962	0.00705577	3.40001e-08	-0.0112	0.0048	0.01926	30.4925
UKB-b-6154	Peach/Nectarine	CRP	rs6727287	A	G	A	G	-0.0153859	0.00315495	1.09999e-06	-0.0002	0.0022	0.9289	23.7827
UKB-b-6154	Peach/Nectarine	CRP	rs67873970	A	G	A	G	0.0290889	0.00570737	3.50002e-07	-0.0051	0.0039	0.1874	25.9766
UKB-b-6154	Peach/Nectarine	CRP	rs7006940	C	T	C	T	0.0300081	0.00638298	2.59998e-06	0.0046	0.0044	0.2934	22.1019
UKB-b-6154	Peach/Nectarine	CRP	rs7032259	C	T	C	T	0.0324749	0.00680947	1.89998e-06	-0.0016	0.0047	0.7326	22.7441
UKB-b-6154	Peach/Nectarine	CRP	rs73013804	T	G	T	G	0.047473	0.00991895	1.7e-06	-0.0117	0.0071	0.1007	22.9067
UKB-b-6154	Peach/Nectarine	CRP	rs74506265	G	A	G	A	-0.0359119	0.0076631	2.80001e-06	0.0023	0.0052	0.6578	21.9618
UKB-b-6154	Peach/Nectarine	CRP	rs75548124	T	G	T	G	0.0527571	0.0114983	4.49997e-06	-0.006	0.0076	0.432	21.0521
UKB-b-6154	Peach/Nectarine	CRP	rs78907083	A	G	A	G	0.0286644	0.00591196	1.2e-06	0.0006	0.0041	0.8829	23.5084
UKB-b-6218	Mango	CRP	rs1051412	C	A	C	A	-0.00706414	0.00140288	4.79999e-07	0.0001	0.0021	0.9627	25.3558
UKB-b-6218	Mango	CRP	rs10976627	A	G	A	G	0.0178035	0.00320468	2.80001e-08	-0.0019	0.0047	0.685	30.8632
UKB-b-6218	Mango	CRP	rs11223956	C	T	C	T	0.0188027	0.00405465	3.50002e-06	-0.0028	0.0061	0.6467	21.5047
UKB-b-6218	Mango	CRP	rs11595945	T	C	T	C	0.0151581	0.00330953	4.60002e-06	-0.0044	0.005	0.3778	20.9777
UKB-b-6218	Mango	CRP	rs11623618	A	G	A	G	0.012839	0.00266939	1.5e-06	0.0045	0.004	0.2571	23.1333
UKB-b-6218	Mango	CRP	rs11710157	T	G	T	G	-0.0261856	0.00541335	1.29999e-06	0.0048	0.0092	0.6004	23.3988
UKB-b-6218	Mango	CRP	rs117322135	T	C	T	C	0.0334437	0.00711864	2.59998e-06	-0.0221	0.0118	0.06131	22.0716
UKB-b-6218	Mango	CRP	rs117770183	A	G	A	G	0.0187057	0.00355963	1.5e-07	-0.0009	0.0056	0.8723	27.6146
UKB-b-6218	Mango	CRP	rs13296704	G	A	G	A	0.0190378	0.00348946	4.90004e-08	0.0031	0.005	0.5343	29.7658
UKB-b-6218	Mango	CRP	rs141346780	A	G	A	G	0.028836	0.00628106	4.39997e-06	-0.0082	0.0104	0.4298	21.0768
UKB-b-6218	Mango	CRP	rs143611250	C	A	C	A	0.0436725	0.00955598	4.90004e-06	0.0228	0.0267	0.3927	20.8865
UKB-b-6218	Mango	CRP	rs144115688	C	T	C	T	0.0422435	0.00726456	6.1e-09	-0.0021	0.0213	0.9214	33.8144
UKB-b-6218	Mango	CRP	rs144431141	G	C	G	C	0.0229208	0.00496317	3.89996e-06	0.0033	0.0074	0.657	21.3276
UKB-b-6218	Mango	CRP	rs145866231	A	G	A	G	0.0337711	0.00671813	5e-07	0.0066	0.01	0.5083	25.2693
UKB-b-6218	Mango	CRP	rs149223822	T	C	T	C	0.019245	0.00419725	4.49997e-06	0.015	0.007	0.03275	21.0236
UKB-b-6218	Mango	CRP	rs17837122	C	A	C	A	0.0416503	0.00893147	3.09999e-06	0.0209	0.0328	0.5238	21.7466
UKB-b-6218	Mango	CRP	rs2293122	C	G	C	G	0.00998349	0.00214711	3.29997e-06	-0.0002	0.0032	0.9495	21.62
UKB-b-6218	Mango	CRP	rs2316231	A	G	A	G	0.00754694	0.00148387	3.69999e-07	0.002	0.0022	0.3719	25.8672
UKB-b-6218	Mango	CRP	rs2622567	T	G	T	G	0.00802758	0.00162533	7.90005e-07	-0.0037	0.0024	0.13	24.3942
UKB-b-6218	Mango	CRP	rs4888184	A	G	A	G	-0.0109047	0.00229428	2e-06	-0.0082	0.0034	0.01466	22.591
UKB-b-6218	Mango	CRP	rs530565	T	C	T	C	-0.0236908	0.00501824	2.30001e-06	0.0048	0.0077	0.535	22.2873
UKB-b-6218	Mango	CRP	rs58174879	C	T	C	T	0.0201905	0.00442262	5e-06	0.013	0.0067	0.05304	20.8418
UKB-b-6218	Mango	CRP	rs71559841	A	G	A	G	0.0451503	0.00824789	4.39997e-08	-0.0087	0.0138	0.5298	29.9665
UKB-b-6218	Mango	CRP	rs72662496	T	A	T	A	0.0197505	0.00413682	1.79999e-06	0.0003	0.0063	0.9621	22.7941
UKB-b-6218	Mango	CRP	rs76723741	C	T	C	T	0.0196959	0.00409715	1.5e-06	-0.0025	0.0058	0.6666	23.1094
UKB-b-6218	Mango	CRP	rs77258559	A	G	A	G	0.0206423	0.0043846	2.5e-06	0.0004	0.0066	0.9518	22.1644
UKB-b-6218	Mango	CRP	rs78673059	A	G	A	G	0.0197277	0.00389176	4e-07	0.0002	0.0066	0.9759	25.6957
UKB-b-6218	Mango	CRP	rs8009412	A	G	A	G	0.00703554	0.0014708	1.7e-06	-0.0022	0.0022	0.326	22.8817
UKB-b-6218	Mango	CRP	rs838905	G	A	G	A	0.0178857	0.0038038	2.59998e-06	0.0033	0.0058	0.5696	22.1094
UKB-b-6218	Mango	CRP	rs912525	C	T	C	T	0.00764654	0.00159544	1.6e-06	0.0039	0.0023	0.09582	22.9704
UKB-b-730	Tomato	CRP	rs117498265	G	T	G	T	0.0975347	0.0184428	1.2e-07	-0.0017	0.0051	0.7384	27.9682
UKB-b-730	Tomato	CRP	rs11781542	T	G	T	G	-0.0445974	0.00930249	1.6e-06	-0.0063	0.0023	0.007138	22.9837
UKB-b-730	Tomato	CRP	rs12607299	C	G	C	G	0.0398478	0.00864531	4e-06	0.0005	0.0021	0.8151	21.2446
UKB-b-730	Tomato	CRP	rs139432047	A	G	A	G	0.0604368	0.0129369	2.99999e-06	0.0029	0.0035	0.4022	21.8244
UKB-b-730	Tomato	CRP	rs2281147	A	T	A	T	-0.0519952	0.0107502	1.29999e-06	0.0036	0.0027	0.1903	23.3934
UKB-b-730	Tomato	CRP	rs2367001	T	G	T	G	-0.0651529	0.0133681	1.09999e-06	0.0003	0.0035	0.9309	23.7535
UKB-b-730	Tomato	CRP	rs7009202	T	C	T	C	0.0475527	0.0101355	2.69998e-06	-0.0005	0.0026	0.8502	22.012
UKB-b-730	Tomato	CRP	rs76800056	G	A	G	A	0.0825635	0.0173097	1.79999e-06	-0.0029	0.0045	0.5174	22.7508
UKB-b-730	Tomato	CRP	rs7718343	G	T	G	T	0.0540886	0.0110538	9.90011e-07	-0.002	0.0029	0.483	23.9435
UKB-b-730	Tomato	CRP	rs9953073	T	C	T	C	-0.065445	0.0129007	3.89996e-07	0.0007	0.0033	0.8299	25.7351
UKB-b-7420	Courgette	CRP	rs114874934	T	G	T	G	0.0729417	0.0154729	2.39999e-06	0.0114	0.0097	0.2385	22.2233
UKB-b-7420	Courgette	CRP	rs11683704	C	T	C	T	-0.0215946	0.00373947	7.69999e-09	0.0001	0.0023	0.9659	33.348
UKB-b-7420	Courgette	CRP	rs116875006	A	G	A	G	0.0574249	0.0121732	2.39999e-06	0.017	0.0077	0.02802	22.2531
UKB-b-7420	Courgette	CRP	rs12224049	T	G	T	G	0.0362023	0.0073512	8.40001e-07	0.0048	0.0045	0.284	24.2525
UKB-b-7420	Courgette	CRP	rs1287075	A	G	A	G	0.0174025	0.00365183	1.89998e-06	-0.0014	0.0022	0.532	22.7092
UKB-b-7420	Courgette	CRP	rs142612411	T	A	T	A	0.0837882	0.0170961	9.49992e-07	0.0172	0.0104	0.09767	24.0199
UKB-b-7420	Courgette	CRP	rs17577288	C	T	C	T	-0.0198461	0.00415589	1.79999e-06	0.004	0.0025	0.1161	22.8046
UKB-b-7420	Courgette	CRP	rs181239607	G	T	G	T	0.0652511	0.0135528	1.5e-06	-0.0099	0.0085	0.2414	23.1802
UKB-b-7420	Courgette	CRP	rs184911203	T	C	T	C	0.0675953	0.0148068	5e-06	0.0112	0.0105	0.2855	20.8406
UKB-b-7420	Courgette	CRP	rs2279893	C	A	C	A	0.0581683	0.0124127	2.80001e-06	-0.0007	0.0077	0.9279	21.9604
UKB-b-7420	Courgette	CRP	rs62432357	T	C	T	C	-0.0204466	0.00403315	4e-07	-0.0047	0.0025	0.06482	25.7012
UKB-b-7420	Courgette	CRP	rs6859913	A	G	A	G	-0.0316786	0.00581946	5.19996e-08	-0.005	0.0036	0.1606	29.6324
UKB-b-7420	Courgette	CRP	rs6877827	A	C	A	C	0.0557797	0.0115748	1.40001e-06	0.004	0.0071	0.5746	23.2234
UKB-b-7420	Courgette	CRP	rs72734891	G	A	G	A	0.0300069	0.00646402	3.40001e-06	0.0049	0.004	0.2172	21.5495
UKB-b-7420	Courgette	CRP	rs77132876	G	C	G	C	0.0575553	0.0121546	2.19999e-06	-0.0093	0.0077	0.2294	22.4228
UKB-b-7420	Courgette	CRP	rs77575696	A	G	A	G	-0.0399645	0.00826433	1.29999e-06	-0.0109	0.0052	0.0358	23.3848
UKB-b-7420	Courgette	CRP	rs77959176	C	T	C	T	0.02605	0.005632	3.69999e-06	-0.0009	0.004	0.8207	21.3939
UKB-b-7420	Courgette	CRP	rs79357024	A	G	A	G	0.0567919	0.0107898	1.40001e-07	-0.0023	0.0067	0.7321	27.7042
UKB-b-7420	Courgette	CRP	rs7969412	T	C	T	C	0.0206595	0.00439685	2.59998e-06	0.0025	0.0026	0.345	22.0778
UKB-b-812	Spinach	CRP	rs111686396	C	T	C	T	0.0733675	0.0159171	4e-06	0.0264	0.0272	0.3315	21.2461
UKB-b-812	Spinach	CRP	rs117367361	G	A	G	A	0.0524902	0.0106787	8.9e-07	0.0052	0.0075	0.4901	24.1613
UKB-b-812	Spinach	CRP	rs11921267	C	T	C	T	0.0156763	0.00330127	2e-06	0.0018	0.0023	0.4421	22.5489
UKB-b-812	Spinach	CRP	rs1218593	C	T	C	T	0.0464459	0.0100575	3.89996e-06	0.0016	0.0069	0.8172	21.3263
UKB-b-812	Spinach	CRP	rs12230643	C	T	C	T	0.0161607	0.00323954	6.1e-07	0.0025	0.0023	0.2857	24.8859
UKB-b-812	Spinach	CRP	rs12423474	A	C	A	C	0.0497295	0.0104748	2.1e-06	0.0014	0.0077	0.8564	22.5391
UKB-b-812	Spinach	CRP	rs12529199	T	C	T	C	-0.0214821	0.00445924	1.5e-06	-0.0009	0.0032	0.7755	23.2077
UKB-b-812	Spinach	CRP	rs1774075	G	A	G	A	-0.0418487	0.00810795	2.5e-07	0.0006	0.0056	0.9147	26.6405
UKB-b-812	Spinach	CRP	rs184384547	A	T	A	T	0.0616008	0.0133189	3.69999e-06	-0.0029	0.0081	0.7218	21.3912
UKB-b-812	Spinach	CRP	rs191235830	C	T	C	T	0.0546141	0.011214	1.09999e-06	-0.0039	0.0083	0.6404	23.7186
UKB-b-812	Spinach	CRP	rs4748951	G	C	G	C	-0.0410071	0.00819681	5.60003e-07	0.0053	0.0066	0.4232	25.0281
UKB-b-812	Spinach	CRP	rs6850702	A	T	A	T	-0.0164469	0.00348765	2.39999e-06	-0.0022	0.0025	0.3874	22.2383
UKB-b-812	Spinach	CRP	rs72741427	T	A	T	A	0.0843498	0.0180381	2.90001e-06	0.0082	0.0327	0.8019	21.8669
UKB-b-812	Spinach	CRP	rs76334742	C	A	C	A	0.0405705	0.00884683	4.49997e-06	-0.0051	0.0063	0.4191	21.0303
UKB-b-812	Spinach	CRP	rs78501414	T	C	T	C	0.0603358	0.0132196	5e-06	0.0203	0.01	0.0419	20.8312
UKB-b-8124	Onion	CRP	rs113181638	C	T	C	T	0.0840071	0.018177	3.79997e-06	-0.0064	0.0068	0.3481	21.3593
UKB-b-8124	Onion	CRP	rs117193414	C	T	C	T	0.0986988	0.0194703	4e-07	0.0098	0.0077	0.2053	25.6968
UKB-b-8124	Onion	CRP	rs12464142	A	C	A	C	0.0494773	0.0104405	2.1e-06	0.0037	0.004	0.3514	22.4579
UKB-b-8124	Onion	CRP	rs1318772	G	A	G	A	0.0377861	0.00800169	2.30001e-06	0.0007	0.0031	0.8187	22.2998
UKB-b-8124	Onion	CRP	rs144108770	T	C	T	C	0.0858673	0.0182056	2.39999e-06	0.009	0.0068	0.1871	22.2457
UKB-b-8124	Onion	CRP	rs146199307	A	G	A	G	0.141522	0.0280054	4.30002e-07	-0.0275	0.0124	0.02683	25.5367
UKB-b-8124	Onion	CRP	rs1467978	C	A	C	A	-0.0282442	0.00557323	4e-07	-0.0005	0.0021	0.8151	25.6829
UKB-b-8124	Onion	CRP	rs4378921	T	C	T	C	0.0354315	0.00763136	3.40001e-06	0.0045	0.003	0.1275	21.5563
UKB-b-8124	Onion	CRP	rs6890703	T	C	T	C	-0.0287198	0.00593368	1.29999e-06	-0.0037	0.0022	0.09856	23.4269
UKB-b-8124	Onion	CRP	rs7511986	A	G	A	G	0.0269225	0.00582303	3.79997e-06	0.0011	0.0022	0.6234	21.3763
UKB-b-8124	Onion	CRP	rs783494	C	T	C	T	0.0247328	0.0054065	4.79999e-06	-0.0003	0.002	0.8829	20.9273
UKB-b-8124	Onion	CRP	rs79181049	A	G	A	G	0.0669954	0.0146609	4.90004e-06	0.0008	0.0056	0.8864	20.8818
UKB-b-8124	Onion	CRP	rs9640159	G	T	G	T	0.0250739	0.00543491	4e-06	0.0044	0.0023	0.06025	21.2843
UKB-b-8887	Berry	CRP	rs113544454	A	G	A	G	0.100281	0.0219199	4.79999e-06	0.0028	0.0116	0.8094	20.9296
UKB-b-8887	Berry	CRP	rs149701248	A	T	A	T	0.0894336	0.0186435	1.6e-06	0.0139	0.0082	0.0919	23.0116
UKB-b-8887	Berry	CRP	rs1806192	G	T	G	T	0.0271159	0.00591292	4.49997e-06	-0.0018	0.0026	0.4965	21.0302
UKB-b-8887	Berry	CRP	rs449233	C	T	C	T	0.058956	0.0122934	1.6e-06	-0.009	0.0056	0.108	22.9992
UKB-b-8887	Berry	CRP	rs6064351	G	A	G	A	0.0285395	0.00551047	2.19999e-07	-0.0003	0.0025	0.9062	26.8235
UKB-b-8887	Berry	CRP	rs696217	T	G	T	G	0.0372671	0.00813168	4.60002e-06	0.0003	0.0037	0.9348	21.0035
UKB-b-8887	Berry	CRP	rs72665864	A	G	A	G	0.0440463	0.00940901	2.90001e-06	0.0005	0.0045	0.9111	21.9145
UKB-b-8887	Berry	CRP	rs72791977	A	G	A	G	0.0845604	0.0184252	4.39997e-06	-0.0099	0.0087	0.2526	21.0625
UKB-b-8887	Berry	CRP	rs74512738	C	T	C	T	0.106483	0.0204009	1.79999e-07	-0.0013	0.009	0.8846	27.2434
UKB-b-8887	Berry	CRP	rs7658609	T	C	T	C	-0.0246994	0.00528198	2.90001e-06	0.0018	0.0027	0.5126	21.8665
UKB-b-8887	Berry	CRP	rs78192709	C	G	C	G	-0.0620647	0.0126632	9.49992e-07	-0.0012	0.0057	0.8333	24.0216
UKB-b-905	Cauliflower	CRP	rs115503647	G	A	G	A	0.0489497	0.00929524	1.40001e-07	0.0048	0.0047	0.3054	27.7319
UKB-b-905	Cauliflower	CRP	rs117040088	A	C	A	C	0.0624925	0.0118278	1.29999e-07	-0.0086	0.0066	0.1938	27.9157
UKB-b-905	Cauliflower	CRP	rs149923272	C	T	C	T	0.106579	0.0215819	7.90005e-07	0.0179	0.0113	0.1132	24.3873
UKB-b-905	Cauliflower	CRP	rs17401217	G	A	G	A	0.0317112	0.00658867	1.5e-06	0.0001	0.0033	0.9755	23.1649
UKB-b-905	Cauliflower	CRP	rs17756840	T	C	T	C	0.019283	0.00415748	3.50002e-06	0.0016	0.002	0.432	21.5124
UKB-b-905	Cauliflower	CRP	rs328960	A	T	A	T	-0.0260608	0.00558678	3.09999e-06	0.003	0.0027	0.2751	21.7597
UKB-b-905	Cauliflower	CRP	rs55662076	T	A	T	A	-0.0350974	0.00716233	9.59997e-07	-0.0098	0.0036	0.005957	24.0127
UKB-b-905	Cauliflower	CRP	rs62179283	A	G	A	G	0.0241773	0.00520118	3.29997e-06	0.0034	0.0025	0.1816	21.6079
UKB-b-905	Cauliflower	CRP	rs74805957	T	C	T	C	0.0675128	0.0142577	2.19999e-06	0.0138	0.007	0.04949	22.4219
UKB-b-905	Cauliflower	CRP	rs79089855	T	C	T	C	0.063025	0.0134067	2.59998e-06	-0.0023	0.0075	0.7602	22.0995
UKB-b-905	Cauliflower	CRP	rs848788	C	T	C	T	-0.0198641	0.00433382	4.60002e-06	0.0019	0.0021	0.3742	21.0085

## Sheet: Table S10
Supplementary Table 10 : sentivity test using the "leat-one-out" approach for the association analyses between spceific fruits/vegetables and the levels of C-reactive protein
id.exposure	Exposure	Outcome	SNP	b	se	p
UKB-b-10793	Pear	CRP	rs114476136	0.0607994	0.0395343	0.124076
UKB-b-10793	Pear	CRP	rs115587374	0.0726258	0.0376312	0.0536148
UKB-b-10793	Pear	CRP	rs116740634	0.0676996	0.0390381	0.0828839
UKB-b-10793	Pear	CRP	rs138721349	0.0562252	0.0383083	0.142185
UKB-b-10793	Pear	CRP	rs141930514	0.0538832	0.0381412	0.157735
UKB-b-10793	Pear	CRP	rs142073328	0.064235	0.039598	0.104765
UKB-b-10793	Pear	CRP	rs1609494	0.0705411	0.039318	0.0727944
UKB-b-10793	Pear	CRP	rs17484600	0.0524467	0.0383535	0.171483
UKB-b-10793	Pear	CRP	rs1873849	0.0624148	0.0395958	0.114957
UKB-b-10793	Pear	CRP	rs34798770	0.0620077	0.0397427	0.118706
UKB-b-10793	Pear	CRP	rs4744	0.0767993	0.037366	0.0398476
UKB-b-10793	Pear	CRP	rs4953674	0.053349	0.0388148	0.169301
UKB-b-10793	Pear	CRP	rs59427628	0.0438781	0.0336146	0.191781
UKB-b-10793	Pear	CRP	rs6985457	0.0789869	0.0360843	0.0285999
UKB-b-10793	Pear	CRP	rs9512379	0.0760591	0.0379045	0.0447923
UKB-b-10793	Pear	CRP	All	0.0634643	0.0369401	0.0857902
UKB-b-10932	Sweet pepper	CRP	rs113397084	0.00389087	0.0351824	0.91194
UKB-b-10932	Sweet pepper	CRP	rs1267469	0.00573903	0.0350981	0.870114
UKB-b-10932	Sweet pepper	CRP	rs186726688	0.0074253	0.0347764	0.830925
UKB-b-10932	Sweet pepper	CRP	rs28608590	0.0197593	0.033665	0.557244
UKB-b-10932	Sweet pepper	CRP	rs34710626	-0.0110622	0.0333592	0.740184
UKB-b-10932	Sweet pepper	CRP	rs62188982	-0.00677985	0.032946	0.836958
UKB-b-10932	Sweet pepper	CRP	rs62286519	-0.0147976	0.033385	0.657592
UKB-b-10932	Sweet pepper	CRP	rs77729859	-0.00605046	0.033857	0.858168
UKB-b-10932	Sweet pepper	CRP	rs78836938	0.0134973	0.0332414	0.684713
UKB-b-10932	Sweet pepper	CRP	rs79955297	0.0070629	0.0343138	0.836922
UKB-b-10932	Sweet pepper	CRP	All	0.00181608	0.0316478	0.954239
UKB-b-1164	Pineapple	CRP	rs111799849	-0.103214	0.076991	0.180053
UKB-b-1164	Pineapple	CRP	rs114311510	-0.099052	0.0770984	0.19888
UKB-b-1164	Pineapple	CRP	rs116956726	-0.0923025	0.0761671	0.225573
UKB-b-1164	Pineapple	CRP	rs144823522	-0.0727312	0.0733839	0.321634
UKB-b-1164	Pineapple	CRP	rs149078766	-0.0849473	0.0759761	0.263533
UKB-b-1164	Pineapple	CRP	rs1701827	-0.071682	0.0711522	0.31372
UKB-b-1164	Pineapple	CRP	rs2454222	-0.133795	0.0698379	0.0553905
UKB-b-1164	Pineapple	CRP	rs3096085	-0.122334	0.0728367	0.0930424
UKB-b-1164	Pineapple	CRP	rs3917551	-0.131393	0.0687967	0.0561504
UKB-b-1164	Pineapple	CRP	rs62007226	-0.0938331	0.0771465	0.223872
UKB-b-1164	Pineapple	CRP	rs62105556	-0.0829396	0.0751939	0.270023
UKB-b-1164	Pineapple	CRP	rs72771953	-0.0697727	0.071344	0.328087
UKB-b-1164	Pineapple	CRP	rs75055053	-0.109506	0.0761916	0.15065
UKB-b-1164	Pineapple	CRP	rs77093146	-0.0990605	0.0766539	0.19625
UKB-b-1164	Pineapple	CRP	rs79253624	-0.105124	0.0765245	0.169527
UKB-b-1164	Pineapple	CRP	rs79943840	-0.111036	0.076633	0.147358
UKB-b-1164	Pineapple	CRP	All	-0.0989181	0.0721967	0.17065
UKB-b-12051	Grape	CRP	rs10497191	0.0196064	0.0458322	0.668807
UKB-b-12051	Grape	CRP	rs10915419	-0.00650477	0.044952	0.884944
UKB-b-12051	Grape	CRP	rs117720571	0.0341841	0.0400385	0.393227
UKB-b-12051	Grape	CRP	rs139167288	0.00721087	0.0436286	0.868725
UKB-b-12051	Grape	CRP	rs139190506	-0.00417809	0.0445996	0.925363
UKB-b-12051	Grape	CRP	rs140661104	0.0108311	0.046136	0.814392
UKB-b-12051	Grape	CRP	rs62355507	-0.0235574	0.0414769	0.57006
UKB-b-12051	Grape	CRP	rs9320216	0.0180821	0.0455452	0.691357
UKB-b-12051	Grape	CRP	All	0.00717701	0.0402977	0.858645
UKB-b-13520	Orange	CRP	rs117741304	-0.011056	0.0518804	0.831245
UKB-b-13520	Orange	CRP	rs1188537	-0.0109907	0.0522754	0.833476
UKB-b-13520	Orange	CRP	rs2225962	0.00614037	0.052739	0.907312
UKB-b-13520	Orange	CRP	rs4782961	-0.0098507	0.0523479	0.850737
UKB-b-13520	Orange	CRP	rs66957934	-0.0276355	0.0532611	0.603853
UKB-b-13520	Orange	CRP	rs72758819	-0.00226851	0.0516364	0.964958
UKB-b-13520	Orange	CRP	All	-0.00918452	0.0477875	0.847589
UKB-b-14145	Celery	CRP	rs111573260	0.0398862	0.0308063	0.19541
UKB-b-14145	Celery	CRP	rs116191942	0.044116	0.0308899	0.153243
UKB-b-14145	Celery	CRP	rs1168550	0.0466382	0.0309262	0.131542
UKB-b-14145	Celery	CRP	rs117343799	0.0512957	0.0308082	0.0959128
UKB-b-14145	Celery	CRP	rs12136373	0.03424	0.0309972	0.269327
UKB-b-14145	Celery	CRP	rs12551354	0.0449767	0.0300689	0.134709
UKB-b-14145	Celery	CRP	rs139795526	0.0404742	0.0307889	0.188654
UKB-b-14145	Celery	CRP	rs144837581	0.0492904	0.03009	0.101401
UKB-b-14145	Celery	CRP	rs2173148	0.0488288	0.0309522	0.114668
UKB-b-14145	Celery	CRP	rs3110454	0.0476489	0.0309923	0.124185
UKB-b-14145	Celery	CRP	rs59063355	0.0440624	0.0309736	0.154859
UKB-b-14145	Celery	CRP	rs61990752	0.0490013	0.0308312	0.111984
UKB-b-14145	Celery	CRP	rs72909401	0.0426102	0.0308801	0.16763
UKB-b-14145	Celery	CRP	rs73169197	0.0393824	0.0309975	0.203906
UKB-b-14145	Celery	CRP	rs79810016	0.0526363	0.0311866	0.0914528
UKB-b-14145	Celery	CRP	rs9409285	0.0507547	0.0309223	0.100723
UKB-b-14145	Celery	CRP	All	0.0453724	0.0298366	0.128337
UKB-b-14182	Plum	CRP	rs111701790	-0.025481	0.03765	0.498541
UKB-b-14182	Plum	CRP	rs117853141	-0.0160426	0.0387889	0.679176
UKB-b-14182	Plum	CRP	rs118089775	-0.0470681	0.0402758	0.242546
UKB-b-14182	Plum	CRP	rs4747673	-0.0288179	0.0390865	0.460949
UKB-b-14182	Plum	CRP	rs58510658	-0.00639158	0.0397003	0.872097
UKB-b-14182	Plum	CRP	rs62187193	-0.0374616	0.0400561	0.34967
UKB-b-14182	Plum	CRP	rs71578258	-0.0193149	0.0389478	0.619952
UKB-b-14182	Plum	CRP	rs7259991	-0.0231459	0.0390546	0.553413
UKB-b-14182	Plum	CRP	rs73039061	-0.00779634	0.0393428	0.842916
UKB-b-14182	Plum	CRP	rs76261861	-0.0181826	0.0386501	0.63804
UKB-b-14182	Plum	CRP	rs80030728	-0.0324566	0.0392731	0.408559
UKB-b-14182	Plum	CRP	All	-0.0236963	0.0373261	0.52553
UKB-b-15601	Broccoli	CRP	rs10982277	0.0490372	0.0327671	0.134513
UKB-b-15601	Broccoli	CRP	rs113230204	0.0505515	0.0333108	0.129122
UKB-b-15601	Broccoli	CRP	rs11613757	0.0274772	0.0319097	0.389188
UKB-b-15601	Broccoli	CRP	rs12002520	0.071274	0.0319083	0.0255018
UKB-b-15601	Broccoli	CRP	rs150551823	0.0574143	0.0314402	0.0678293
UKB-b-15601	Broccoli	CRP	rs2382312	0.0591509	0.0325585	0.0692541
UKB-b-15601	Broccoli	CRP	rs56120169	0.0453471	0.0325923	0.164121
UKB-b-15601	Broccoli	CRP	All	0.0514972	0.0291043	0.0768269
UKB-b-16710	Carrot	CRP	rs116391685	-0.043835	0.0309565	0.156769
UKB-b-16710	Carrot	CRP	rs11681135	-0.0361196	0.0301296	0.230603
UKB-b-16710	Carrot	CRP	rs16898247	-0.0176107	0.0307275	0.566561
UKB-b-16710	Carrot	CRP	rs28656094	-0.0309275	0.0317727	0.330355
UKB-b-16710	Carrot	CRP	rs4375234	-0.0475907	0.0311073	0.126044
UKB-b-16710	Carrot	CRP	All	-0.0351937	0.0276601	0.203244
UKB-b-17223	Garlic	CRP	rs11600909	-0.0189059	0.0296428	0.523609
UKB-b-17223	Garlic	CRP	rs138637793	-0.0264648	0.0307696	0.389737
UKB-b-17223	Garlic	CRP	rs141575721	-0.032284	0.0301724	0.284628
UKB-b-17223	Garlic	CRP	rs143374250	-0.0169989	0.0291757	0.560136
UKB-b-17223	Garlic	CRP	rs147518355	-0.0344838	0.0291517	0.236845
UKB-b-17223	Garlic	CRP	rs149467747	-0.0252577	0.0305146	0.407825
UKB-b-17223	Garlic	CRP	rs17640594	-0.0254935	0.0300275	0.395879
UKB-b-17223	Garlic	CRP	rs2111374	-0.0358638	0.0293931	0.22241
UKB-b-17223	Garlic	CRP	rs2574953	-0.0325548	0.0302287	0.281502
UKB-b-17223	Garlic	CRP	rs4584661	-0.0306035	0.0305092	0.315817
UKB-b-17223	Garlic	CRP	rs56269735	-0.031783	0.0303475	0.294961
UKB-b-17223	Garlic	CRP	rs56317696	-0.0339554	0.0301668	0.260341
UKB-b-17223	Garlic	CRP	rs60010968	-0.015319	0.0293017	0.601112
UKB-b-17223	Garlic	CRP	rs62081074	-0.0117316	0.0293091	0.688955
UKB-b-17223	Garlic	CRP	rs6835673	-0.032479	0.0303354	0.28432
UKB-b-17223	Garlic	CRP	rs72780997	-0.0214503	0.0302928	0.478885
UKB-b-17223	Garlic	CRP	rs74679312	-0.0259379	0.0308529	0.400517
UKB-b-17223	Garlic	CRP	rs77374784	-0.0315271	0.0302349	0.29707
UKB-b-17223	Garlic	CRP	rs78818759	-0.0217028	0.0303738	0.474903
UKB-b-17223	Garlic	CRP	All	-0.0265574	0.0290688	0.360924
UKB-b-18007	Potatoes	CRP	rs111760027	-0.00460306	0.0254001	0.856193
UKB-b-18007	Potatoes	CRP	rs12514848	-0.0177316	0.0228516	0.437781
UKB-b-18007	Potatoes	CRP	rs145471075	0.00342317	0.0236278	0.884806
UKB-b-18007	Potatoes	CRP	rs1614617	0.00722174	0.0228742	0.752218
UKB-b-18007	Potatoes	CRP	rs16841871	0.00737766	0.0230203	0.748601
UKB-b-18007	Potatoes	CRP	rs61911616	-0.000609875	0.0253431	0.980801
UKB-b-18007	Potatoes	CRP	rs79385065	-0.00884907	0.0244745	0.717679
UKB-b-18007	Potatoes	CRP	rs9962730	-0.00969586	0.0248184	0.69604
UKB-b-18007	Potatoes	CRP	All	-0.00290665	0.0220737	0.895238
UKB-b-18758	Grapefruit	CRP	rs116982845	-0.0686438	0.079253	0.386416
UKB-b-18758	Grapefruit	CRP	rs117297639	-0.0310471	0.0789599	0.694171
UKB-b-18758	Grapefruit	CRP	rs117579717	-0.045016	0.0787257	0.567452
UKB-b-18758	Grapefruit	CRP	rs13027142	-0.0495688	0.0795214	0.533061
UKB-b-18758	Grapefruit	CRP	rs141702692	-0.0596083	0.0791363	0.451309
UKB-b-18758	Grapefruit	CRP	rs149410520	-0.039673	0.0772209	0.607419
UKB-b-18758	Grapefruit	CRP	rs150490131	-0.049351	0.0787393	0.530814
UKB-b-18758	Grapefruit	CRP	rs17462840	-0.070805	0.0798877	0.375453
UKB-b-18758	Grapefruit	CRP	rs28569399	-0.0547967	0.0788026	0.486825
UKB-b-18758	Grapefruit	CRP	rs58148876	-0.00325817	0.0793965	0.967267
UKB-b-18758	Grapefruit	CRP	rs61919156	-0.0572924	0.078648	0.466329
UKB-b-18758	Grapefruit	CRP	rs67996343	-0.0461574	0.079281	0.560432
UKB-b-18758	Grapefruit	CRP	rs72861422	-0.0639173	0.0796429	0.422236
UKB-b-18758	Grapefruit	CRP	rs7293017	-0.0364394	0.0792279	0.645566
UKB-b-18758	Grapefruit	CRP	rs74352714	-0.0359001	0.0793472	0.650949
UKB-b-18758	Grapefruit	CRP	rs75128811	-0.0285216	0.0796116	0.720149
UKB-b-18758	Grapefruit	CRP	rs77584237	-0.0452723	0.0795667	0.569366
UKB-b-18758	Grapefruit	CRP	All	-0.0461705	0.0767471	0.547445
UKB-b-19862	Melon	CRP	rs116518349	0.0578427	0.0572787	0.312569
UKB-b-19862	Melon	CRP	rs117641063	0.0646003	0.0594357	0.277084
UKB-b-19862	Melon	CRP	rs139186326	0.0605939	0.0605406	0.316884
UKB-b-19862	Melon	CRP	rs142872754	0.0782514	0.0602045	0.193683
UKB-b-19862	Melon	CRP	rs148224585	0.0558047	0.06054	0.356642
UKB-b-19862	Melon	CRP	rs148470410	0.0591991	0.0605645	0.328343
UKB-b-19862	Melon	CRP	rs1946579	0.0876294	0.055718	0.115781
UKB-b-19862	Melon	CRP	rs4053618	0.0451766	0.0587727	0.442091
UKB-b-19862	Melon	CRP	rs4676860	0.0486729	0.0593485	0.412148
UKB-b-19862	Melon	CRP	rs62019153	0.0599937	0.0613889	0.328434
UKB-b-19862	Melon	CRP	rs72693501	0.0634117	0.0611369	0.299639
UKB-b-19862	Melon	CRP	rs72736578	0.0745424	0.0565497	0.187446
UKB-b-19862	Melon	CRP	rs73212411	0.0656921	0.060992	0.281453
UKB-b-19862	Melon	CRP	rs75040752	0.0509439	0.0590271	0.388105
UKB-b-19862	Melon	CRP	rs79072120	0.055969	0.0604997	0.354907
UKB-b-19862	Melon	CRP	rs79508714	0.1002	0.0552369	0.0696762
UKB-b-19862	Melon	CRP	rs9943276	0.0740215	0.0603583	0.22006
UKB-b-19862	Melon	CRP	All	0.0649092	0.0570919	0.25557
UKB-b-2221	Cherry	CRP	rs12601020	0.128836	0.0739077	0.0812996
UKB-b-2221	Cherry	CRP	rs12784730	0.100571	0.0762031	0.186909
UKB-b-2221	Cherry	CRP	rs138087021	0.0914731	0.0731115	0.210881
UKB-b-2221	Cherry	CRP	rs139337488	0.0918934	0.0734121	0.210662
UKB-b-2221	Cherry	CRP	rs149357475	0.117029	0.0703003	0.095972
UKB-b-2221	Cherry	CRP	rs16897428	0.0940001	0.0762058	0.217388
UKB-b-2221	Cherry	CRP	rs2773155	0.13871	0.071066	0.0509569
UKB-b-2221	Cherry	CRP	rs4488206	0.110777	0.07687	0.149557
UKB-b-2221	Cherry	CRP	rs61757194	0.139924	0.0727654	0.0544874
UKB-b-2221	Cherry	CRP	rs6676180	0.0766012	0.0718652	0.286468
UKB-b-2221	Cherry	CRP	rs7039790	0.111668	0.0766673	0.145246
UKB-b-2221	Cherry	CRP	rs72671686	0.0973955	0.0764143	0.202461
UKB-b-2221	Cherry	CRP	rs72839391	0.100706	0.0769536	0.190649
UKB-b-2221	Cherry	CRP	rs74465951	0.12007	0.076058	0.114412
UKB-b-2221	Cherry	CRP	rs78163226	0.137223	0.0709184	0.0529967
UKB-b-2221	Cherry	CRP	rs9572347	0.0969264	0.0757268	0.200563
UKB-b-2221	Cherry	CRP	All	0.109646	0.0719381	0.127465
UKB-b-2299	Green bean	CRP	rs10856981	0.0148007	0.0312153	0.635394
UKB-b-2299	Green bean	CRP	rs11485443	0.00966514	0.0299326	0.746773
UKB-b-2299	Green bean	CRP	rs115038961	0.0188604	0.0304855	0.536134
UKB-b-2299	Green bean	CRP	rs1153592	0.0112118	0.0302498	0.710905
UKB-b-2299	Green bean	CRP	rs115617710	0.0142221	0.0310465	0.646887
UKB-b-2299	Green bean	CRP	rs117462537	0.0215006	0.0311301	0.489774
UKB-b-2299	Green bean	CRP	rs13002529	0.0219901	0.0308837	0.476447
UKB-b-2299	Green bean	CRP	rs139682232	0.0131317	0.0305888	0.667706
UKB-b-2299	Green bean	CRP	rs149262767	0.0348208	0.0249484	0.162802
UKB-b-2299	Green bean	CRP	rs17068900	0.0320037	0.028403	0.259838
UKB-b-2299	Green bean	CRP	rs182013468	0.0170873	0.0301387	0.570745
UKB-b-2299	Green bean	CRP	rs7047957	0.0165569	0.0311212	0.594718
UKB-b-2299	Green bean	CRP	rs73790412	0.0331532	0.0280603	0.237404
UKB-b-2299	Green bean	CRP	rs75384405	0.0111827	0.0308276	0.716792
UKB-b-2299	Green bean	CRP	rs796032	0.0149251	0.031172	0.632083
UKB-b-2299	Green bean	CRP	rs79842475	0.0171934	0.0311562	0.581054
UKB-b-2299	Green bean	CRP	rs9899110	0.0170928	0.0312143	0.583969
UKB-b-2299	Green bean	CRP	All	0.0188041	0.0292906	0.520883
UKB-b-2867	Lettuce	CRP	rs117121492	-0.0209456	0.0268317	0.435021
UKB-b-2867	Lettuce	CRP	rs1351615	-0.0215853	0.0269026	0.422351
UKB-b-2867	Lettuce	CRP	rs140432390	-0.0182788	0.0261919	0.485252
UKB-b-2867	Lettuce	CRP	rs150258910	-0.0267422	0.0265441	0.313712
UKB-b-2867	Lettuce	CRP	rs4274598	-0.0260339	0.0268599	0.332421
UKB-b-2867	Lettuce	CRP	rs4689507	-0.030142	0.0267086	0.259088
UKB-b-2867	Lettuce	CRP	rs4794701	-0.0356361	0.0239938	0.137485
UKB-b-2867	Lettuce	CRP	rs56169733	-0.0221941	0.0256481	0.386857
UKB-b-2867	Lettuce	CRP	rs56180092	-0.033113	0.0245965	0.178222
UKB-b-2867	Lettuce	CRP	rs783448	-0.0221112	0.0269035	0.411149
UKB-b-2867	Lettuce	CRP	rs78486026	-0.00395675	0.0224249	0.859945
UKB-b-2867	Lettuce	CRP	rs8123963	-0.0195261	0.0262637	0.4572
UKB-b-2867	Lettuce	CRP	All	-0.023326	0.0245144	0.341338
UKB-b-2975	Cabbage/Kale	CRP	rs10962528	0.0108928	0.0251354	0.664751
UKB-b-2975	Cabbage/Kale	CRP	rs117299129	0.00953739	0.0249801	0.70261
UKB-b-2975	Cabbage/Kale	CRP	rs117630679	0.00842886	0.0251131	0.737146
UKB-b-2975	Cabbage/Kale	CRP	rs118053517	0.0078257	0.0251109	0.75531
UKB-b-2975	Cabbage/Kale	CRP	rs118191814	0.00699807	0.0249556	0.779155
UKB-b-2975	Cabbage/Kale	CRP	rs12216003	0.016464	0.0251021	0.511899
UKB-b-2975	Cabbage/Kale	CRP	rs148641529	0.00828773	0.0245219	0.735383
UKB-b-2975	Cabbage/Kale	CRP	rs150358228	0.00574493	0.0248973	0.817513
UKB-b-2975	Cabbage/Kale	CRP	rs150680641	0.00909568	0.0249371	0.715302
UKB-b-2975	Cabbage/Kale	CRP	rs2314759	0.00914247	0.0251514	0.716233
UKB-b-2975	Cabbage/Kale	CRP	rs282406	0.00475588	0.0251682	0.850121
UKB-b-2975	Cabbage/Kale	CRP	rs4676603	0.0125127	0.0250795	0.617835
UKB-b-2975	Cabbage/Kale	CRP	rs4884742	0.00348637	0.0250943	0.889505
UKB-b-2975	Cabbage/Kale	CRP	rs617579	0.00720371	0.0250754	0.773896
UKB-b-2975	Cabbage/Kale	CRP	rs62278488	0.00228124	0.0250251	0.927367
UKB-b-2975	Cabbage/Kale	CRP	rs72652073	0.0108761	0.0250729	0.664448
UKB-b-2975	Cabbage/Kale	CRP	rs758166	0.00927159	0.0251237	0.712099
UKB-b-2975	Cabbage/Kale	CRP	rs79273432	0.0111789	0.025013	0.65493
UKB-b-2975	Cabbage/Kale	CRP	All	0.00855118	0.0243245	0.725178
UKB-b-4070	Apple	CRP	rs10938443	-0.0335433	0.0191587	0.079979
UKB-b-4070	Apple	CRP	rs111964094	-0.0298923	0.0195074	0.125435
UKB-b-4070	Apple	CRP	rs116587918	-0.0312773	0.0195433	0.109508
UKB-b-4070	Apple	CRP	rs12127789	-0.0321866	0.0195152	0.0990846
UKB-b-4070	Apple	CRP	rs12948969	-0.0224633	0.0179706	0.211299
UKB-b-4070	Apple	CRP	rs1347300	-0.0262171	0.0193276	0.174953
UKB-b-4070	Apple	CRP	rs1401190	-0.0255398	0.0194385	0.188886
UKB-b-4070	Apple	CRP	rs17767097	-0.0340117	0.0188699	0.0714768
UKB-b-4070	Apple	CRP	rs2030733	-0.0302002	0.0197412	0.126066
UKB-b-4070	Apple	CRP	rs28373108	-0.035375	0.0187755	0.0595508
UKB-b-4070	Apple	CRP	rs2963826	-0.0190435	0.0170229	0.263268
UKB-b-4070	Apple	CRP	rs38618	-0.0304096	0.0194392	0.117736
UKB-b-4070	Apple	CRP	rs4584100	-0.029665	0.0196315	0.130766
UKB-b-4070	Apple	CRP	rs57320778	-0.0272517	0.01943	0.160748
UKB-b-4070	Apple	CRP	rs61926112	-0.0272237	0.0193526	0.159511
UKB-b-4070	Apple	CRP	rs62354196	-0.0273996	0.0195496	0.161053
UKB-b-4070	Apple	CRP	rs7195117	-0.0297544	0.0196304	0.129587
UKB-b-4070	Apple	CRP	rs7853153	-0.0380047	0.0171892	0.0270384
UKB-b-4070	Apple	CRP	rs7902193	-0.030985	0.0195755	0.113456
UKB-b-4070	Apple	CRP	All	-0.0294991	0.0185592	0.111957
UKB-b-5362	Banana	CRP	rs1010086	-0.028633	0.0203409	0.159233
UKB-b-5362	Banana	CRP	rs111386164	-0.0420932	0.0203115	0.0382298
UKB-b-5362	Banana	CRP	rs116313346	-0.0385446	0.0198725	0.0524292
UKB-b-5362	Banana	CRP	rs11725846	-0.038543	0.0205911	0.0612302
UKB-b-5362	Banana	CRP	rs12144594	-0.0482873	0.0204689	0.0183215
UKB-b-5362	Banana	CRP	rs13112832	-0.0354179	0.0205822	0.0852876
UKB-b-5362	Banana	CRP	rs4926303	-0.0283738	0.0201535	0.159166
UKB-b-5362	Banana	CRP	rs6566594	-0.0451087	0.0203982	0.027008
UKB-b-5362	Banana	CRP	rs693739	-0.0331086	0.0203151	0.103153
UKB-b-5362	Banana	CRP	rs73164291	-0.0355662	0.0208556	0.0881282
UKB-b-5362	Banana	CRP	rs7428779	-0.0346738	0.0207053	0.0940061
UKB-b-5362	Banana	CRP	rs75999182	-0.0356266	0.0206597	0.0846263
UKB-b-5362	Banana	CRP	rs76722032	-0.0380847	0.0201102	0.0582514
UKB-b-5362	Banana	CRP	rs79265768	-0.0408512	0.0202798	0.04397
UKB-b-5362	Banana	CRP	rs9830802	-0.0420809	0.020307	0.0382436
UKB-b-5362	Banana	CRP	All	-0.0376597	0.0195706	0.0543166
UKB-b-588	Cucumber	CRP	rs140812249	0.0585729	0.0343064	0.0877581
UKB-b-588	Cucumber	CRP	rs146884789	0.0466798	0.0364306	0.200076
UKB-b-588	Cucumber	CRP	rs148590142	0.0552635	0.0361005	0.125813
UKB-b-588	Cucumber	CRP	rs150081540	0.0443125	0.0361797	0.220655
UKB-b-588	Cucumber	CRP	rs28567375	0.059056	0.0346528	0.0883402
UKB-b-588	Cucumber	CRP	rs35040843	0.0358308	0.0348426	0.30378
UKB-b-588	Cucumber	CRP	rs4254639	0.0400718	0.03611	0.267122
UKB-b-588	Cucumber	CRP	rs4343301	0.0287667	0.0309301	0.352342
UKB-b-588	Cucumber	CRP	rs7328844	0.0619648	0.034039	0.0686976
UKB-b-588	Cucumber	CRP	rs76515994	0.051843	0.0365405	0.155963
UKB-b-588	Cucumber	CRP	rs77781525	0.0560101	0.0358273	0.117974
UKB-b-588	Cucumber	CRP	rs78250650	0.0500198	0.0364268	0.169703
UKB-b-588	Cucumber	CRP	rs79041188	0.0370905	0.0347371	0.285634
UKB-b-588	Cucumber	CRP	rs9289020	0.0545766	0.0365291	0.135161
UKB-b-588	Cucumber	CRP	All	0.0486217	0.0340166	0.152902
UKB-b-6154	Peach/Nectarine	CRP	rs111855924	-0.0867368	0.0363034	0.0168843
UKB-b-6154	Peach/Nectarine	CRP	rs145003189	-0.0898114	0.0365038	0.0138808
UKB-b-6154	Peach/Nectarine	CRP	rs149599449	-0.100524	0.0363399	0.00567125
UKB-b-6154	Peach/Nectarine	CRP	rs184625579	-0.0916781	0.0354508	0.00970772
UKB-b-6154	Peach/Nectarine	CRP	rs1917035	-0.0958785	0.0363318	0.00831577
UKB-b-6154	Peach/Nectarine	CRP	rs28542413	-0.0849105	0.0366075	0.0203687
UKB-b-6154	Peach/Nectarine	CRP	rs2943329	-0.0857873	0.0363843	0.0183832
UKB-b-6154	Peach/Nectarine	CRP	rs55696118	-0.0947114	0.0364697	0.00940454
UKB-b-6154	Peach/Nectarine	CRP	rs62140616	-0.0736551	0.0368397	0.0455714
UKB-b-6154	Peach/Nectarine	CRP	rs6727287	-0.0979653	0.0364225	0.00715178
UKB-b-6154	Peach/Nectarine	CRP	rs67873970	-0.0849401	0.036586	0.0202514
UKB-b-6154	Peach/Nectarine	CRP	rs7006940	-0.106243	0.0363647	0.00348253
UKB-b-6154	Peach/Nectarine	CRP	rs7032259	-0.093856	0.0363943	0.00991252
UKB-b-6154	Peach/Nectarine	CRP	rs73013804	-0.0820475	0.0363213	0.0238876
UKB-b-6154	Peach/Nectarine	CRP	rs74506265	-0.0929197	0.0363931	0.0106732
UKB-b-6154	Peach/Nectarine	CRP	rs75548124	-0.0897656	0.036405	0.0136727
UKB-b-6154	Peach/Nectarine	CRP	rs78907083	-0.098475	0.0364217	0.00685631
UKB-b-6154	Peach/Nectarine	CRP	All	-0.0912041	0.0352954	0.00976554
UKB-b-6218	Mango	CRP	rs1051412	0.0472386	0.063672	0.458145
UKB-b-6218	Mango	CRP	rs10976627	0.0528546	0.0637119	0.406772
UKB-b-6218	Mango	CRP	rs11223956	0.0514971	0.0631242	0.414611
UKB-b-6218	Mango	CRP	rs11595945	0.0559981	0.062366	0.369242
UKB-b-6218	Mango	CRP	rs11623618	0.0332856	0.0625628	0.594702
UKB-b-6218	Mango	CRP	rs11710157	0.05149	0.062897	0.412992
UKB-b-6218	Mango	CRP	rs117322135	0.0653304	0.0601957	0.277788
UKB-b-6218	Mango	CRP	rs117770183	0.0485917	0.0635926	0.444802
UKB-b-6218	Mango	CRP	rs13296704	0.0384428	0.0638687	0.547238
UKB-b-6218	Mango	CRP	rs141346780	0.0539504	0.0624143	0.387372
UKB-b-6218	Mango	CRP	rs143611250	0.0402537	0.0621024	0.516868
UKB-b-6218	Mango	CRP	rs144115688	0.0461197	0.0628327	0.462944
UKB-b-6218	Mango	CRP	rs144431141	0.0413249	0.0634138	0.514613
UKB-b-6218	Mango	CRP	rs145866231	0.0384901	0.0634468	0.544082
UKB-b-6218	Mango	CRP	rs149223822	0.0247065	0.060144	0.681228
UKB-b-6218	Mango	CRP	rs17837122	0.042183	0.0622669	0.498118
UKB-b-6218	Mango	CRP	rs2293122	0.047093	0.0634867	0.458222
UKB-b-6218	Mango	CRP	rs2316231	0.0352734	0.0631517	0.576468
UKB-b-6218	Mango	CRP	rs2622567	0.0655305	0.0605614	0.27923
UKB-b-6218	Mango	CRP	rs4888184	0.0182165	0.060443	0.763122
UKB-b-6218	Mango	CRP	rs530565	0.053323	0.0628822	0.396448
UKB-b-6218	Mango	CRP	rs58174879	0.0250042	0.0603103	0.678441
UKB-b-6218	Mango	CRP	rs71559841	0.0540939	0.0629955	0.390509
UKB-b-6218	Mango	CRP	rs72662496	0.0458536	0.0635319	0.470453
UKB-b-6218	Mango	CRP	rs76723741	0.0520601	0.0633739	0.411375
UKB-b-6218	Mango	CRP	rs77258559	0.0456991	0.063529	0.47193
UKB-b-6218	Mango	CRP	rs78673059	0.0459181	0.0634264	0.469092
UKB-b-6218	Mango	CRP	rs8009412	0.0581465	0.062181	0.349729
UKB-b-6218	Mango	CRP	rs838905	0.0399524	0.0633071	0.527982
UKB-b-6218	Mango	CRP	rs912525	0.0259533	0.0610727	0.670868
UKB-b-6218	Mango	CRP	All	0.0447925	0.0613461	0.465292
UKB-b-730	Tomato	CRP	rs117498265	0.00387327	0.0208057	0.852317
UKB-b-730	Tomato	CRP	rs11781542	-0.0149771	0.0178071	0.400307
UKB-b-730	Tomato	CRP	rs12607299	0.000429669	0.0208829	0.983585
UKB-b-730	Tomato	CRP	rs139432047	-0.00260803	0.0200638	0.896577
UKB-b-730	Tomato	CRP	rs2281147	0.00999007	0.0188952	0.597007
UKB-b-730	Tomato	CRP	rs2367001	0.00234844	0.020869	0.910401
UKB-b-730	Tomato	CRP	rs7009202	0.00294104	0.0207924	0.887516
UKB-b-730	Tomato	CRP	rs76800056	0.00554452	0.0203725	0.785501
UKB-b-730	Tomato	CRP	rs7718343	0.00589067	0.0203385	0.772098
UKB-b-730	Tomato	CRP	rs9953073	0.00321602	0.0209742	0.878136
UKB-b-730	Tomato	CRP	All	0.00166583	0.0186974	0.929007
UKB-b-7420	Courgette	CRP	rs114874934	0.0621253	0.0357609	0.0823449
UKB-b-7420	Courgette	CRP	rs11683704	0.0725093	0.0362748	0.0456202
UKB-b-7420	Courgette	CRP	rs116875006	0.0552143	0.0337715	0.102062
UKB-b-7420	Courgette	CRP	rs12224049	0.0628182	0.0360264	0.0812159
UKB-b-7420	Courgette	CRP	rs1287075	0.0750166	0.0351429	0.0327925
UKB-b-7420	Courgette	CRP	rs142612411	0.0585277	0.0352643	0.0969773
UKB-b-7420	Courgette	CRP	rs17577288	0.0819885	0.032504	0.0116553
UKB-b-7420	Courgette	CRP	rs181239607	0.0782943	0.0339092	0.020947
UKB-b-7420	Courgette	CRP	rs184911203	0.0630422	0.0355614	0.0762672
UKB-b-7420	Courgette	CRP	rs2279893	0.0707306	0.0358472	0.0484826
UKB-b-7420	Courgette	CRP	rs62432357	0.0567693	0.0348624	0.103444
UKB-b-7420	Courgette	CRP	rs6859913	0.0602115	0.0359432	0.0938976
UKB-b-7420	Courgette	CRP	rs6877827	0.0664051	0.0361956	0.0665621
UKB-b-7420	Courgette	CRP	rs72734891	0.0617935	0.0357012	0.0834784
UKB-b-7420	Courgette	CRP	rs77132876	0.0781571	0.0337866	0.0207085
UKB-b-7420	Courgette	CRP	rs77575696	0.0557065	0.0341599	0.102942
UKB-b-7420	Courgette	CRP	rs77959176	0.0705013	0.0355548	0.0473795
UKB-b-7420	Courgette	CRP	rs79357024	0.0737135	0.0357085	0.0389884
UKB-b-7420	Courgette	CRP	rs7969412	0.0635801	0.0360749	0.0779935
UKB-b-7420	Courgette	CRP	All	0.0666855	0.0342346	0.051427
UKB-b-812	Spinach	CRP	rs111686396	0.0405035	0.0408151	0.32102
UKB-b-812	Spinach	CRP	rs117367361	0.0395274	0.0423114	0.3502
UKB-b-812	Spinach	CRP	rs11921267	0.038491	0.0422161	0.361894
UKB-b-812	Spinach	CRP	rs1218593	0.0451236	0.0421731	0.284636
UKB-b-812	Spinach	CRP	rs12230643	0.0345657	0.0423261	0.414128
UKB-b-812	Spinach	CRP	rs12423474	0.0455198	0.0420387	0.278894
UKB-b-812	Spinach	CRP	rs12529199	0.0445223	0.0421639	0.290998
UKB-b-812	Spinach	CRP	rs1774075	0.0502656	0.0425738	0.237734
UKB-b-812	Spinach	CRP	rs184384547	0.0539442	0.0426508	0.205948
UKB-b-812	Spinach	CRP	rs191235830	0.0532081	0.0420977	0.206259
UKB-b-812	Spinach	CRP	rs4748951	0.0561044	0.0419238	0.180815
UKB-b-812	Spinach	CRP	rs6850702	0.0374677	0.0420971	0.373449
UKB-b-812	Spinach	CRP	rs72741427	0.0437418	0.040794	0.283603
UKB-b-812	Spinach	CRP	rs76334742	0.0567838	0.0420298	0.176683
UKB-b-812	Spinach	CRP	rs78501414	0.0257083	0.041843	0.538952
UKB-b-812	Spinach	CRP	All	0.0443275	0.04057	0.274562
UKB-b-8124	Onion	CRP	rs113181638	0.0505847	0.0261764	0.0533035
UKB-b-8124	Onion	CRP	rs117193414	0.0353847	0.0278006	0.203087
UKB-b-8124	Onion	CRP	rs12464142	0.0378547	0.0280938	0.177838
UKB-b-8124	Onion	CRP	rs1318772	0.0425496	0.0281603	0.130793
UKB-b-8124	Onion	CRP	rs144108770	0.0350685	0.0276743	0.20509
UKB-b-8124	Onion	CRP	rs146199307	0.0574314	0.0233545	0.0139281
UKB-b-8124	Onion	CRP	rs1467978	0.0430686	0.0283907	0.129267
UKB-b-8124	Onion	CRP	rs4378921	0.0341349	0.0271534	0.208712
UKB-b-8124	Onion	CRP	rs6890703	0.0323595	0.0270786	0.232079
UKB-b-8124	Onion	CRP	rs7511986	0.0407215	0.0282399	0.149306
UKB-b-8124	Onion	CRP	rs783494	0.0451964	0.02785	0.104621
UKB-b-8124	Onion	CRP	rs79181049	0.0429954	0.0280748	0.125657
UKB-b-8124	Onion	CRP	rs9640159	0.0320511	0.0259025	0.215948
UKB-b-8124	Onion	CRP	All	0.0407319	0.0259862	0.117011
UKB-b-8887	Berry	CRP	rs113544454	-0.0196705	0.0301124	0.513604
UKB-b-8887	Berry	CRP	rs149701248	-0.0359853	0.0307349	0.241668
UKB-b-8887	Berry	CRP	rs1806192	-0.011589	0.0305881	0.704781
UKB-b-8887	Berry	CRP	rs449233	-0.00251869	0.0306177	0.934438
UKB-b-8887	Berry	CRP	rs6064351	-0.0174139	0.0309012	0.573071
UKB-b-8887	Berry	CRP	rs696217	-0.0189786	0.0304839	0.533561
UKB-b-8887	Berry	CRP	rs72665864	-0.01913	0.0304043	0.529225
UKB-b-8887	Berry	CRP	rs72791977	-0.00789064	0.0303855	0.795107
UKB-b-8887	Berry	CRP	rs74512738	-0.0172493	0.0310448	0.578467
UKB-b-8887	Berry	CRP	rs7658609	-0.0123486	0.0302354	0.682968
UKB-b-8887	Berry	CRP	rs78192709	-0.0206787	0.0307292	0.500989
UKB-b-8887	Berry	CRP	All	-0.0166501	0.0291412	0.567757
UKB-b-905	Cauliflower	CRP	rs115503647	0.0527985	0.0466941	0.258168
UKB-b-905	Cauliflower	CRP	rs117040088	0.0767538	0.0412935	0.063064
UKB-b-905	Cauliflower	CRP	rs149923272	0.0469895	0.0448823	0.295124
UKB-b-905	Cauliflower	CRP	rs17401217	0.0631754	0.0461442	0.170972
UKB-b-905	Cauliflower	CRP	rs17756840	0.0551001	0.0464702	0.235737
UKB-b-905	Cauliflower	CRP	rs328960	0.0752837	0.0423718	0.0756107
UKB-b-905	Cauliflower	CRP	rs55662076	0.0345874	0.0393054	0.378878
UKB-b-905	Cauliflower	CRP	rs62179283	0.0491814	0.0456346	0.281158
UKB-b-905	Cauliflower	CRP	rs74805957	0.0427428	0.0435823	0.326722
UKB-b-905	Cauliflower	CRP	rs79089855	0.0647724	0.0451205	0.151133
UKB-b-905	Cauliflower	CRP	rs848788	0.0726205	0.043356	0.0939379
UKB-b-905	Cauliflower	CRP	All	0.0576727	0.0420793	0.170509

[truncated: 1 more sheets: Table S11]
